# Supplementary material for: Molecular Xenomonitoring (MX) allows real-time surveillance of West Nile and Usutu virus in mosquito populations
Source: PLoS Negl Trop Dis. 2024 Dec 26;18(12):e0012754. doi: 10.1371/journal.pntd.0012754 (PMC11709297; doi:10.1371/journal.pntd.0012754)
Supplement: S1 Table — Oligonucleotides sequences (primers and probes) are presented with their corresponding species, gene targets and amplicon sizes. Illumina Nextera universal tails sequences that have been added to primers during the PCR amplification step of the metabarcoding method are represented in green and barcodes in blue. An adenine (A) nucleotide was added between the barcode and the primer (not mandatory). (XLSX) [file pntd.0012754.s001.xlsx]

## Sheet: Detection and metabarcoding
Supplementary table 1: Molecular amplification systems used in this study. Oligonucleotides sequences (primers and probes) are presented with their corresponding species, gene targets and amplicon sizes.
Designation	Species	Target	Application	Concentration	Sequence (5′-3′)	Amplicon size (bp)
Forward primer	WNV	3'UTR	RT-qPCR Tang et al. DOI: 10.1016/j.jcv.2006.02.008	10 μM	AAGTTGAGTAGACGGTGCTG	93
Reverse primer				10 μM	AGACGGTTCTGAGGGCTTAC
Probe				10 μM	FAM-CTCAACCCCAGGAGGACTGG-TAMRA
Forward primer	WNV	5'UTR/capsid	RT-qPCR Linke et al. DOI: 10.1016/j.jviromet.2007.05.021	10 μM	CCTGTGTGAGCTGACAAACTTAGT	77
Reverse primer				10 μM	GCGTTTTAGCATATTGACAGCC
Probe				10 μM	FAM-CCTGGTTTCTTAGACATCGAGATCTTCGTGC-TAMRA
Forward primer	USUV	Envelope	RT-qPCR	10 μM	GTGGCATCACTTTCCGATCT	180
Reverse primer				10 μM	ACTTCCTGCTTTGTGCCAGT
Probe				10 μM	FAM-TCATCCGAAGCCAACGCGAA-TAMRA
Forward primer	phage MS2	Rep gene	RT-qPCR (control)	22:00:00	CTCTGAGAGCGGCTCTATTGGT	101
Reverse primer				22:00:00	GTTCCCTACAACGAGCCTAAATTC
Probe				16:00:00	VIC-TCAGACACGCGGTCCGCTATAACGA-QSY
VertCOI_7194_F	Vertebrate	COI	Metabarcoding blood meal identification	10 μM	TCGTCGGCAGCGTCAGATGTGTATAAGAGACAGCGMATRAAYAAYATRAGCTTCTGAY	440
COI_vert_tag1_R				10 μM	GTCTCGTGGGCTCGGAGATGTGTATAAGAGACAGCATGACATTCDGGRTGNCCRAARAATCA
COI_vert_tag3_R				10 μM	GTCTCGTGGGCTCGGAGATGTGTATAAGAGACAGACGTCAATTCDGGRTGNCCRAARAATCA
COI_vert_tag4_R				10 μM	GTCTCGTGGGCTCGGAGATGTGTATAAGAGACAGGTACTGATTCDGGRTGNCCRAARAATCA
COI_vert_tag2_R				10 μM	GTCTCGTGGGCTCGGAGATGTGTATAAGAGACAGTGCAGTATTCDGGRTGNCCRAARAATCA
COI_arth_F	Invertebrate	COI	Mosquito species identification	10 μM	GGTCAACAAATCATAAAGATATTGG	710
COI_arth_R				10 μM	TAAACTTCAGGGTGACCAAAAAATCA
GP-WN-1S	WNV	genome	Amplicon sequencing - 8 overlapping fragments	10 μM	gtagttcgcctgtgtgagct	1000
GP-WN-1060R	WNV	genome	Amplicon sequencing - 8 overlapping fragments	10 μM	acatcratggtwggcttgtcc
GP-WN-992S	WNV	genome	Amplicon sequencing - 8 overlapping fragments	10 μM	ggagtgtctggagcwacatg	1300
GP-WN-2306R	WNV	genome	Amplicon sequencing - 8 overlapping fragments	10 μM	attgatkcccatccacaacagg
GP-WN-2321S	WNV	genome	Amplicon sequencing - 8 overlapping fragments	10 μM	ttggaggwatgtcytggatmac	1300
GP-WN-3672R	WNV	genome	Amplicon sequencing - 8 overlapping fragments	10 μM	acatcagtgtaagtaatgcccc
GP-WN-3592S	WNV	genome	Amplicon sequencing - 8 overlapping fragments	10 μM	gtggacrgccaagatcagc	2000
GP-WN-5413R	WNV	genome	Amplicon sequencing - 8 overlapping fragments	10 μM	agacatcagcctgtgkgtga
GP-WN-5276S	WNV	genome	Amplicon sequencing - 8 overlapping fragments	10 μM	accagggtygtkgctgctg	1600
GP-WN-6909R	WNV	genome	Amplicon sequencing - 8 overlapping fragments	10 μM	tggtcttrtcyagccaaccca
GP-WN-6569S	WNV	genome	Amplicon sequencing - 8 overlapping fragments	10 μM	gctcacagratggcyctkg	1600
GP-WN-8190R	WNV	genome	Amplicon sequencing - 8 overlapping fragments	10 μM	cctckgtgcagccagtcytc
GP-WN-8108S	WNV	genome	Amplicon sequencing - 8 overlapping fragments	10 μM	ggagagtcctcgtcaagtgc	1500
GP-WN-9656RS	WNV	genome	Amplicon sequencing - 8 overlapping fragments	10 μM	cagtcatcwccrctgacrgc
GP-WN-9615SS	WNV	genome	Amplicon sequencing - 8 overlapping fragments	10 μM	acctggctgtttgagaatgg	1800
GP-WN-10911R	WNV	genome	Amplicon sequencing - 8 overlapping fragments	10 μM	gtctatcccaggtgtcaatatg
GP-Usutu-25S	USUV	genome	Amplicon sequencing - 8 overlapping fragments	10 μM	gagatgttggcctgtgtgag	1100
GP-Usutu-1107R	USUV	genome	Amplicon sequencing - 8 overlapping fragments	10 μM	cgtggcttcagtttccatcatc
GP-Usutu-995S	USUV	genome	Amplicon sequencing - 8 overlapping fragments	10 μM	cttcaactgccttggtatgag	1200
GP-Usutu-2648R	USUV	genome	Amplicon sequencing - 8 overlapping fragments	10 μM	gaacgcttttccaatagaRcttc
GP-Usutu-2448S	USUV	genome	Amplicon sequencing - 8 overlapping fragments	10 μM	atcgatccatcgcactggtg	1500
GP-Usutu-3927R	USUV	genome	Amplicon sequencing - 8 overlapping fragments	10 μM	caggagcatccaagctgtag
GP-Usutu-3881S	USUV	genome	Amplicon sequencing - 8 overlapping fragments	10 μM	ggcagcattctttcagatggc	1613
GP-Usutu-5486R	USUV	genome	Amplicon sequencing - 8 overlapping fragments	10 μM	gtggcaatgtagcctcgtgc
GP-Usutu-5457S	USUV	genome	Amplicon sequencing - 8 overlapping fragments	10 μM	CTcatgtcacctctaagagttc	1379
GP-Usutu-6813R	USUV	genome	Amplicon sequencing - 8 overlapping fragments	10 μM	cttctcaggttcaggaatcaac
GP-Usutu-6752S	USUV	genome	Amplicon sequencing - 8 overlapping fragments	10 μM	ctgacgtctcaggcaccaag	1600
GP-Usutu-8363R	USUV	genome	Amplicon sequencing - 8 overlapping fragments	10 μM	catctcatggttggaatttctg
GP-Usutu-8284S	USUV	genome	Amplicon sequencing - 8 overlapping fragments	10 μM	catacatgccacgtgtcatgg	1500
GP-Usutu-9706R	USUV	genome	Amplicon sequencing - 8 overlapping fragments	10 μM	attggcaaaccgatcatccag
GP-Usutu-9541S	USUV	genome	Amplicon sequencing - 8 overlapping fragments	10 μM	gtccagctyatyagactgatg	1500
GP-Usutu-11089R	USUV	genome	Amplicon sequencing - 8 overlapping fragments	10 μM	ccacaattttcggcgctcTG
