# Supplementary material for: Molecular Xenomonitoring (MX) allows real-time surveillance of West Nile and Usutu virus in mosquito populations
Source: PLoS Negl Trop Dis. 2024 Dec 26;18(12):e0012754. doi: 10.1371/journal.pntd.0012754 (PMC11709297; doi:10.1371/journal.pntd.0012754)
Supplement: S3 File — (XLSX) [file pntd.0012754.s015.xlsx]

## Sheet: Individual mosquitoes data
Collection	Position_plate	Genus_morpho	Species_morpho	Genus_molecular	Species_molecular	Site	lat	long	Sampling_date	WNV_Pos_excreta	USUV_Pos_excreta	Detection_excreta	MS2_detection_excreta	USUV_cT_excreta	WNV Duo_cT_excreta	WNV Linke_cT_excreta	USUV_Duo_moust_individuel	WNV_Duo_moust_individuel	WNV_specific_Linke	Interpretation PCR moust individuel
C3	A10	Culex	pipiens	NA	NA	G	44.998609	-0.485956	2023-08-03	1	1	WNV&USUV	OK	36.6	25	NA	neg	neg	42.02	not tested
C3	A11	Culex	pipiens	NA	NA	G	44.998609	-0.485956	2023-08-03	1	1	WNV&USUV	OK	36.6	25	NA	neg	neg	neg	not tested
C3	A12	Culex	pipiens	NA	NA	G	44.998609	-0.485956	2023-08-03	1	1	WNV&USUV	OK	36.6	25	NA	neg	neg	neg	not tested
C3	A9	Culex	pipiens	NA	NA	G	44.998609	-0.485956	2023-08-03	1	1	WNV&USUV	OK	36.6	25	NA	neg	neg	neg	not tested
C3	B10	Culex	pipiens	NA	NA	G	44.998609	-0.485956	2023-08-03	1	1	WNV&USUV	OK	36.6	25	NA	neg	neg	41.02	not tested
C3	B11	Culex	pipiens	Culex	pipiens	G	44.998609	-0.485956	2023-08-03	1	1	WNV&USUV	OK	36.6	25	NA	neg	32.36	39	WNV
C3	B12	Culex	pipiens	Culex	pipiens	G	44.998609	-0.485956	2023-08-03	1	1	WNV&USUV	OK	36.6	25	NA	neg	36.99	neg	WNV
C3	B9	Culex	pipiens	NA	NA	G	44.998609	-0.485956	2023-08-03	1	1	WNV&USUV	OK	36.6	25	NA	neg	34.33	neg	WNV
C3	C10	Culex	pipiens	NA	NA	G	44.998609	-0.485956	2023-08-03	1	1	WNV&USUV	OK	36.6	25	NA	neg	neg	neg	not tested
C3	C11	Culex	pipiens	NA	NA	G	44.998609	-0.485956	2023-08-03	1	1	WNV&USUV	OK	36.6	25	NA	neg	neg	neg	not tested
C3	C12	Culex	pipiens	NA	NA	G	44.998609	-0.485956	2023-08-03	1	1	WNV&USUV	OK	36.6	25	NA	neg	neg	neg	not tested
C3	C9	Culex	pipiens	NA	NA	G	44.998609	-0.485956	2023-08-03	1	1	WNV&USUV	OK	36.6	25	NA	neg	neg	neg	not tested
C3	D10	Culex	pipiens	NA	NA	G	44.998609	-0.485956	2023-08-03	1	1	WNV&USUV	OK	36.6	25	NA	neg	neg	neg	not tested
C3	D11	Culex	pipiens	NA	NA	G	44.998609	-0.485956	2023-08-03	1	1	WNV&USUV	OK	36.6	25	NA	neg	neg	neg	not tested
C3	D12	Culex	pipiens	NA	NA	G	44.998609	-0.485956	2023-08-03	1	1	WNV&USUV	OK	36.6	25	NA	neg	neg	neg	not tested
C3	D4	Aedes	NA	Aedes	vexans	G	44.998609	-0.485956	2023-08-03	1	1	WNV&USUV	OK	36.6	25	NA	neg	neg	39.92	WNV
C3	D9	Culex	pipiens	NA	NA	G	44.998609	-0.485956	2023-08-03	1	1	WNV&USUV	OK	36.6	25	NA	neg	neg	neg	not tested
C3	E10	Culex	pipiens	NA	NA	G	44.998609	-0.485956	2023-08-03	1	1	WNV&USUV	OK	36.6	25	NA	neg	neg	neg	not tested
C3	E11	Culex	pipiens	Culex	pipiens	G	44.998609	-0.485956	2023-08-03	1	1	WNV&USUV	OK	36.6	25	NA	neg	36.77	neg	WNV
C3	E12	Culex	pipiens	NA	NA	G	44.998609	-0.485956	2023-08-03	1	1	WNV&USUV	OK	36.6	25	NA	neg	neg	neg	not tested
C3	E4	Aedes	albopictus	NA	NA	G	44.998609	-0.485956	2023-08-03	1	1	WNV&USUV	OK	36.6	25	NA	neg	neg	neg	not tested
C3	E9	Culex	pipiens	NA	NA	G	44.998609	-0.485956	2023-08-03	1	1	WNV&USUV	OK	36.6	25	NA	neg	neg	neg	not tested
C3	F10	Culex	pipiens	NA	NA	G	44.998609	-0.485956	2023-08-03	1	1	WNV&USUV	OK	36.6	25	NA	neg	neg	neg	not tested
C3	F11	Culex	pipiens	NA	NA	G	44.998609	-0.485956	2023-08-03	1	1	WNV&USUV	OK	36.6	25	NA	neg	neg	neg	not tested
C3	F12	Culex	pipiens	NA	NA	G	44.998609	-0.485956	2023-08-03	1	1	WNV&USUV	OK	36.6	25	NA	neg	neg	neg	not tested
C3	F4	Aedes	albopictus	NA	NA	G	44.998609	-0.485956	2023-08-03	1	1	WNV&USUV	OK	36.6	25	NA	neg	neg	neg	not tested
C3	F9	Culex	pipiens	NA	NA	G	44.998609	-0.485956	2023-08-03	1	1	WNV&USUV	OK	36.6	25	NA	neg	neg	neg	not tested
C3	G10	Culex	pipiens	NA	NA	G	44.998609	-0.485956	2023-08-03	1	1	WNV&USUV	OK	36.6	25	NA	neg	neg	neg	not tested
C3	G11	Culex	pipiens	NA	NA	G	44.998609	-0.485956	2023-08-03	1	1	WNV&USUV	OK	36.6	25	NA	neg	neg	neg	not tested
C3	G12	Culex	pipiens	NA	NA	G	44.998609	-0.485956	2023-08-03	1	1	WNV&USUV	OK	36.6	25	NA	neg	37.45	neg	WNV
C3	G9	Culex	pipiens	NA	NA	G	44.998609	-0.485956	2023-08-03	1	1	WNV&USUV	OK	36.6	25	NA	neg	32.73	37.91	WNV
C3	H10	Culex	pipiens	NA	NA	G	44.998609	-0.485956	2023-08-03	1	1	WNV&USUV	OK	36.6	25	NA	neg	neg	neg	not tested
C3	H11	Culex	pipiens	NA	NA	G	44.998609	-0.485956	2023-08-03	1	1	WNV&USUV	OK	36.6	25	NA	neg	neg	neg	not tested
C3	H12	Culex	pipiens	NA	NA	G	44.998609	-0.485956	2023-08-03	1	1	WNV&USUV	OK	36.6	25	NA	neg	neg	neg	not tested
C3	H9	Culex	pipiens	NA	NA	G	44.998609	-0.485956	2023-08-03	1	1	WNV&USUV	OK	36.6	25	NA	neg	neg	neg	not tested
C4	A1	Culex	pipiens	NA	NA	I	44.959730	-0.515435	2023-08-03	1	1	WNV&USUV	OK	31.3	21.7	NA	neg	neg	neg	not tested
C4	A2	Culex	pipiens	NA	NA	I	44.959730	-0.515435	2023-08-03	1	1	WNV&USUV	OK	31.3	21.7	NA	neg	neg	neg	not tested
C4	A3	Culex	pipiens	NA	NA	I	44.959730	-0.515435	2023-08-03	1	1	WNV&USUV	OK	31.3	21.7	NA	neg	neg	neg	not tested
C4	A4	Other	NA	Other	NA	I	44.959730	-0.515435	2023-08-03	1	1	WNV&USUV	OK	31.3	21.7	NA	neg	neg	neg	not tested
C4	B1	Culex	pipiens	NA	NA	I	44.959730	-0.515435	2023-08-03	1	1	WNV&USUV	OK	31.3	21.7	NA	neg	neg	neg	not tested
C4	B2	Culex	pipiens	NA	NA	I	44.959730	-0.515435	2023-08-03	1	1	WNV&USUV	OK	31.3	21.7	NA	neg	neg	neg	not tested
C4	B3	Culex	pipiens	NA	NA	I	44.959730	-0.515435	2023-08-03	1	1	WNV&USUV	OK	31.3	21.7	NA	neg	neg	neg	not tested
C4	B4	Aedes	albopictus	NA	NA	I	44.959730	-0.515435	2023-08-03	1	1	WNV&USUV	OK	31.3	21.7	NA	neg	neg	neg	not tested
C4	C1	Culex	pipiens	NA	NA	I	44.959730	-0.515435	2023-08-03	1	1	WNV&USUV	OK	31.3	21.7	NA	neg	neg	neg	not tested
C4	C2	Culex	pipiens	NA	NA	I	44.959730	-0.515435	2023-08-03	1	1	WNV&USUV	OK	31.3	21.7	NA	neg	neg	neg	not tested
C4	C3	Culex	pipiens	NA	NA	I	44.959730	-0.515435	2023-08-03	1	1	WNV&USUV	OK	31.3	21.7	NA	neg	neg	neg	not tested
C4	C4	Aedes	albopictus	NA	NA	I	44.959730	-0.515435	2023-08-03	1	1	WNV&USUV	OK	31.3	21.7	NA	neg	neg	neg	not tested
C4	D1	Culex	pipiens	NA	NA	I	44.959730	-0.515435	2023-08-03	1	1	WNV&USUV	OK	31.3	21.7	NA	neg	neg	neg	not tested
C4	D2	Culex	pipiens	NA	NA	I	44.959730	-0.515435	2023-08-03	1	1	WNV&USUV	OK	31.3	21.7	NA	neg	neg	neg	not tested
C4	D3	Aedes	NA	Aedes	NA	I	44.959730	-0.515435	2023-08-03	1	1	WNV&USUV	OK	31.3	21.7	NA	neg	neg	neg	not tested
C4	E1	Culex	pipiens	NA	NA	I	44.959730	-0.515435	2023-08-03	1	1	WNV&USUV	OK	31.3	21.7	NA	neg	neg	neg	not tested
C4	E2	Culex	pipiens	NA	NA	I	44.959730	-0.515435	2023-08-03	1	1	WNV&USUV	OK	31.3	21.7	NA	neg	neg	neg	not tested
C4	E3	Other	NA	Aedes	albopictus	I	44.959730	-0.515435	2023-08-03	1	1	WNV&USUV	OK	31.3	21.7	NA	neg	neg	neg	not tested
C4	F1	Culex	pipiens	NA	NA	I	44.959730	-0.515435	2023-08-03	1	1	WNV&USUV	OK	31.3	21.7	NA	neg	neg	neg	not tested
C4	F2	Culex	pipiens	NA	NA	I	44.959730	-0.515435	2023-08-03	1	1	WNV&USUV	OK	31.3	21.7	NA	neg	neg	neg	not tested
C4	F3	Other	NA	Ochlerotatus	caspius	I	44.959730	-0.515435	2023-08-03	1	1	WNV&USUV	OK	31.3	21.7	NA	neg	neg	neg	not tested
C4	G1	Culex	pipiens	NA	NA	I	44.959730	-0.515435	2023-08-03	1	1	WNV&USUV	OK	31.3	21.7	NA	neg	neg	neg	not tested
C4	G2	Culex	pipiens	NA	NA	I	44.959730	-0.515435	2023-08-03	1	1	WNV&USUV	OK	31.3	21.7	NA	neg	neg	neg	not tested
C4	G3	Other	NA	Other	NA	I	44.959730	-0.515435	2023-08-03	1	1	WNV&USUV	OK	31.3	21.7	NA	neg	neg	neg	not tested
C4	H1	Culex	pipiens	NA	NA	I	44.959730	-0.515435	2023-08-03	1	1	WNV&USUV	OK	31.3	21.7	NA	neg	neg	neg	not tested
C4	H2	Culex	pipiens	NA	NA	I	44.959730	-0.515435	2023-08-03	1	1	WNV&USUV	OK	31.3	21.7	NA	neg	neg	neg	not tested
C4	H3	Other	NA	Other	NA	I	44.959730	-0.515435	2023-08-03	1	1	WNV&USUV	OK	31.3	21.7	NA	neg	neg	neg	not tested
C5	A5	Culex	pipiens	NA	NA	F	44.985098	-0.527694	2023-08-03	1	1	WNV&USUV	OK	33.2	26	NA	neg	neg	neg	not tested
C5	A6	Culex	pipiens	NA	NA	F	44.985098	-0.527694	2023-08-03	1	1	WNV&USUV	OK	33.2	26	NA	neg	neg	neg	not tested
C5	A7	Culex	pipiens	NA	NA	F	44.985098	-0.527694	2023-08-03	1	1	WNV&USUV	OK	33.2	26	NA	neg	neg	neg	not tested
C5	A8	Aedes	albopictus	NA	NA	F	44.985098	-0.527694	2023-08-03	1	1	WNV&USUV	OK	33.2	26	NA	neg	neg	neg	not tested
C5	B5	Culex	pipiens	NA	NA	F	44.985098	-0.527694	2023-08-03	1	1	WNV&USUV	OK	33.2	26	NA	neg	neg	neg	not tested
C5	B6	Culex	pipiens	NA	NA	F	44.985098	-0.527694	2023-08-03	1	1	WNV&USUV	OK	33.2	26	NA	neg	neg	neg	not tested
C5	B7	Aedes	NA	Ochlerotatus	caspius	F	44.985098	-0.527694	2023-08-03	1	1	WNV&USUV	OK	33.2	26	NA	neg	neg	neg	not tested
C5	B8	Culex	pipiens	NA	NA	F	44.985098	-0.527694	2023-08-03	1	1	WNV&USUV	OK	33.2	26	NA	neg	neg	neg	not tested
C5	C5	Culex	pipiens	NA	NA	F	44.985098	-0.527694	2023-08-03	1	1	WNV&USUV	OK	33.2	26	NA	neg	neg	neg	not tested
C5	C6	Culex	pipiens	NA	NA	F	44.985098	-0.527694	2023-08-03	1	1	WNV&USUV	OK	33.2	26	NA	neg	neg	neg	not tested
C5	C7	Aedes	NA	Aedes	vexans	F	44.985098	-0.527694	2023-08-03	1	1	WNV&USUV	OK	33.2	26	NA	neg	neg	neg	not tested
C5	D5	Culex	pipiens	NA	NA	F	44.985098	-0.527694	2023-08-03	1	1	WNV&USUV	OK	33.2	26	NA	neg	neg	neg	not tested
C5	D6	Culex	pipiens	Culex	pipiens	F	44.985098	-0.527694	2023-08-03	1	1	WNV&USUV	OK	33.2	26	NA	neg	20.57	26.16	WNV
C5	D7	Aedes	NA	Aedes	vexans	F	44.985098	-0.527694	2023-08-03	1	1	WNV&USUV	OK	33.2	26	NA	neg	33.9	neg	WNV
C5	E5	Culex	pipiens	NA	NA	F	44.985098	-0.527694	2023-08-03	1	1	WNV&USUV	OK	33.2	26	NA	neg	neg	neg	not tested
C5	E6	Culex	pipiens	NA	NA	F	44.985098	-0.527694	2023-08-03	1	1	WNV&USUV	OK	33.2	26	NA	neg	neg	neg	not tested
C5	E7	Aedes	NA	Ochlerotatus	caspius	F	44.985098	-0.527694	2023-08-03	1	1	WNV&USUV	OK	33.2	26	NA	neg	neg	neg	not tested
C5	F5	Culex	pipiens	NA	NA	F	44.985098	-0.527694	2023-08-03	1	1	WNV&USUV	OK	33.2	26	NA	neg	neg	neg	not tested
C5	F6	Culex	pipiens	NA	NA	F	44.985098	-0.527694	2023-08-03	1	1	WNV&USUV	OK	33.2	26	NA	neg	neg	neg	not tested
C5	F7	Aedes	NA	Ochlerotatus	caspius	F	44.985098	-0.527694	2023-08-03	1	1	WNV&USUV	OK	33.2	26	NA	neg	neg	neg	not tested
C5	G5	Culex	pipiens	NA	NA	F	44.985098	-0.527694	2023-08-03	1	1	WNV&USUV	OK	33.2	26	NA	neg	neg	neg	not tested
C5	G6	Culex	pipiens	NA	NA	F	44.985098	-0.527694	2023-08-03	1	1	WNV&USUV	OK	33.2	26	NA	neg	neg	neg	not tested
C5	G7	Aedes	NA	Aedes	vexans	F	44.985098	-0.527694	2023-08-03	1	1	WNV&USUV	OK	33.2	26	NA	neg	neg	neg	not tested
C5	H5	Aedes	NA	Ochlerotatus	caspius	F	44.985098	-0.527694	2023-08-03	1	1	WNV&USUV	OK	33.2	26	NA	neg	neg	neg	not tested
C5	H6	Culex	pipiens	NA	NA	F	44.985098	-0.527694	2023-08-03	1	1	WNV&USUV	OK	33.2	26	NA	neg	neg	neg	not tested
C5	H7	Aedes	NA	Aedes	vexans	F	44.985098	-0.527694	2023-08-03	1	1	WNV&USUV	OK	33.2	26	NA	neg	neg	neg	not tested
C1	A10	Culex	pipiens	NA	NA	E	44.984590	-0.527767	2023-07-25	1	0	WNV	OK	neg	19.8	20.1	neg	neg	not tested	not tested
C1	A11	Culex	pipiens	NA	NA	E	44.984590	-0.527767	2023-07-25	1	0	WNV	OK	neg	19.8	20.1	neg	neg	not tested	not tested
C1	A9	Culex	pipiens	NA	NA	E	44.984590	-0.527767	2023-07-25	1	0	WNV	OK	neg	19.8	20.1	neg	neg	not tested	not tested
C1	B10	Culex	pipiens	NA	NA	E	44.984590	-0.527767	2023-07-25	1	0	WNV	OK	neg	19.8	20.1	neg	neg	not tested	not tested
C1	B11	Culex	pipiens	NA	NA	E	44.984590	-0.527767	2023-07-25	1	0	WNV	OK	neg	19.8	20.1	neg	neg	not tested	not tested
C1	B9	Culex	pipiens	Culex	pipiens	E	44.984590	-0.527767	2023-07-25	1	0	WNV	OK	neg	19.8	20.1	neg	28	39	WNV
C1	C10	Culex	pipiens	NA	NA	E	44.984590	-0.527767	2023-07-25	1	0	WNV	OK	neg	19.8	20.1	neg	neg	not tested	not tested
C1	C11	Culex	pipiens	NA	NA	E	44.984590	-0.527767	2023-07-25	1	0	WNV	OK	neg	19.8	20.1	neg	neg	not tested	not tested
C1	C9	Culex	pipiens	NA	NA	E	44.984590	-0.527767	2023-07-25	1	0	WNV	OK	neg	19.8	20.1	neg	neg	not tested	not tested
C1	D10	Culex	pipiens	NA	NA	E	44.984590	-0.527767	2023-07-25	1	0	WNV	OK	neg	19.8	20.1	neg	neg	not tested	not tested
C1	D11	Culex	pipiens	NA	NA	E	44.984590	-0.527767	2023-07-25	1	0	WNV	OK	neg	19.8	20.1	neg	neg	not tested	not tested
C1	D9	Culex	pipiens	NA	NA	E	44.984590	-0.527767	2023-07-25	1	0	WNV	OK	neg	19.8	20.1	neg	neg	not tested	not tested
C1	E10	Culex	pipiens	NA	NA	E	44.984590	-0.527767	2023-07-25	1	0	WNV	OK	neg	19.8	20.1	neg	neg	not tested	not tested
C1	E11	Culex	pipiens	NA	NA	E	44.984590	-0.527767	2023-07-25	1	0	WNV	OK	neg	19.8	20.1	neg	neg	not tested	not tested
C1	E8	Culex	pipiens	NA	NA	E	44.984590	-0.527767	2023-07-25	1	0	WNV	OK	neg	19.8	20.1	neg	neg	not tested	not tested
C1	E9	Culex	pipiens	NA	NA	E	44.984590	-0.527767	2023-07-25	1	0	WNV	OK	neg	19.8	20.1	neg	neg	not tested	not tested
C1	F10	Culex	pipiens	NA	NA	E	44.984590	-0.527767	2023-07-25	1	0	WNV	OK	neg	19.8	20.1	neg	neg	not tested	not tested
C1	F11	Culex	pipiens	NA	NA	E	44.984590	-0.527767	2023-07-25	1	0	WNV	OK	neg	19.8	20.1	neg	neg	not tested	not tested
C1	F8	Culex	pipiens	Culex	pipiens	E	44.984590	-0.527767	2023-07-25	1	0	WNV	OK	neg	19.8	20.1	neg	36.1	neg	WNV
C1	F9	Culex	pipiens	NA	NA	E	44.984590	-0.527767	2023-07-25	1	0	WNV	OK	neg	19.8	20.1	neg	neg	not tested	not tested
C1	G10	Culex	pipiens	NA	NA	E	44.984590	-0.527767	2023-07-25	1	0	WNV	OK	neg	19.8	20.1	neg	neg	not tested	not tested
C1	G11	Culex	pipiens	NA	NA	E	44.984590	-0.527767	2023-07-25	1	0	WNV	OK	neg	19.8	20.1	neg	neg	not tested	not tested
C1	G8	Culex	pipiens	NA	NA	E	44.984590	-0.527767	2023-07-25	1	0	WNV	OK	neg	19.8	20.1	neg	16.6	20.1	WNV
C1	G9	Culex	pipiens	NA	NA	E	44.984590	-0.527767	2023-07-25	1	0	WNV	OK	neg	19.8	20.1	neg	neg	not tested	not tested
C1	H10	Other	NA	Culex	pipiens	E	44.984590	-0.527767	2023-07-25	1	0	WNV	OK	neg	19.8	20.1	neg	16.7	20.8	WNV
C1	H11	Culex	pipiens	NA	NA	E	44.984590	-0.527767	2023-07-25	1	0	WNV	OK	neg	19.8	20.1	neg	neg	not tested	not tested
C1	H8	Culex	pipiens	Culex	pipiens	E	44.984590	-0.527767	2023-07-25	1	0	WNV	OK	neg	19.8	20.1	neg	37.6	neg	WNV
C1	H9	Culex	pipiens	NA	NA	E	44.984590	-0.527767	2023-07-25	1	0	WNV	OK	neg	19.8	20.1	neg	neg	not tested	not tested
C2	A1	Culex	pipiens	NA	NA	E	44.984590	-0.527767	2023-08-03	0	1	USUV	OK	27	neg	NA	18.8	20.7	neg	USUV
C2	A2	Culex	pipiens	NA	NA	E	44.984590	-0.527767	2023-08-03	0	1	USUV	OK	27	neg	NA	neg	neg	not tested	not tested
C2	A3	Culex	pipiens	NA	NA	E	44.984590	-0.527767	2023-08-03	0	1	USUV	OK	27	neg	NA	neg	neg	not tested	not tested
C2	A4	Culex	pipiens	NA	NA	E	44.984590	-0.527767	2023-08-03	0	1	USUV	OK	27	neg	NA	43	neg	not tested	not tested
C2	A5	Culex	pipiens	NA	NA	E	44.984590	-0.527767	2023-08-03	0	1	USUV	OK	27	neg	NA	neg	neg	not tested	not tested
C2	A6	Culex	pipiens	NA	NA	E	44.984590	-0.527767	2023-08-03	0	1	USUV	OK	27	neg	NA	neg	neg	not tested	not tested
C2	A7	Culex	pipiens	NA	NA	E	44.984590	-0.527767	2023-08-03	0	1	USUV	OK	27	neg	NA	neg	neg	not tested	not tested
C2	A8	Culex	pipiens	NA	NA	E	44.984590	-0.527767	2023-08-03	0	1	USUV	OK	27	neg	NA	neg	neg	not tested	not tested
C2	B1	Culex	pipiens	NA	NA	E	44.984590	-0.527767	2023-08-03	0	1	USUV	OK	27	neg	NA	neg	neg	not tested	not tested
C2	B2	Culex	pipiens	NA	NA	E	44.984590	-0.527767	2023-08-03	0	1	USUV	OK	27	neg	NA	neg	neg	not tested	not tested
C2	B3	Culex	pipiens	NA	NA	E	44.984590	-0.527767	2023-08-03	0	1	USUV	OK	27	neg	NA	neg	neg	not tested	not tested
C2	B4	Culex	pipiens	NA	NA	E	44.984590	-0.527767	2023-08-03	0	1	USUV	OK	27	neg	NA	neg	neg	not tested	not tested
C2	B5	Culex	pipiens	NA	NA	E	44.984590	-0.527767	2023-08-03	0	1	USUV	OK	27	neg	NA	neg	neg	not tested	not tested
C2	B6	Culex	pipiens	NA	NA	E	44.984590	-0.527767	2023-08-03	0	1	USUV	OK	27	neg	NA	neg	neg	not tested	not tested
C2	B7	Culex	pipiens	NA	NA	E	44.984590	-0.527767	2023-08-03	0	1	USUV	OK	27	neg	NA	neg	neg	not tested	not tested
C2	B8	Culex	pipiens	NA	NA	E	44.984590	-0.527767	2023-08-03	0	1	USUV	OK	27	neg	NA	neg	neg	not tested	not tested
C2	C1	Culex	pipiens	NA	NA	E	44.984590	-0.527767	2023-08-03	0	1	USUV	OK	27	neg	NA	neg	neg	not tested	not tested
C2	C2	Culex	pipiens	NA	NA	E	44.984590	-0.527767	2023-08-03	0	1	USUV	OK	27	neg	NA	neg	neg	not tested	not tested
C2	C3	Culex	pipiens	NA	NA	E	44.984590	-0.527767	2023-08-03	0	1	USUV	OK	27	neg	NA	neg	neg	not tested	not tested
C2	C4	Culex	pipiens	NA	NA	E	44.984590	-0.527767	2023-08-03	0	1	USUV	OK	27	neg	NA	neg	neg	not tested	not tested
C2	C5	Culex	pipiens	NA	NA	E	44.984590	-0.527767	2023-08-03	0	1	USUV	OK	27	neg	NA	neg	neg	not tested	not tested
C2	C6	Culex	pipiens	NA	NA	E	44.984590	-0.527767	2023-08-03	0	1	USUV	OK	27	neg	NA	neg	neg	not tested	not tested
C2	C7	Culex	pipiens	NA	NA	E	44.984590	-0.527767	2023-08-03	0	1	USUV	OK	27	neg	NA	neg	neg	not tested	not tested
C2	C8	Aedes	albopictus	NA	NA	E	44.984590	-0.527767	2023-08-03	0	1	USUV	OK	27	neg	NA	neg	neg	not tested	not tested
C2	D1	Culex	pipiens	NA	NA	E	44.984590	-0.527767	2023-08-03	0	1	USUV	OK	27	neg	NA	neg	neg	not tested	not tested
C2	D2	Culex	pipiens	Culex	pipiens	E	44.984590	-0.527767	2023-08-03	0	1	USUV	OK	27	neg	NA	37.4	29.7	neg	USUV
C2	D3	Culex	pipiens	NA	NA	E	44.984590	-0.527767	2023-08-03	0	1	USUV	OK	27	neg	NA	neg	neg	not tested	not tested
C2	D4	Culex	pipiens	NA	NA	E	44.984590	-0.527767	2023-08-03	0	1	USUV	OK	27	neg	NA	neg	neg	not tested	not tested
C2	D5	Culex	pipiens	Culex	pipiens	E	44.984590	-0.527767	2023-08-03	0	1	USUV	OK	27	neg	NA	28.6	31	neg	USUV
C2	D6	Culex	pipiens	Culex	pipiens	E	44.984590	-0.527767	2023-08-03	0	1	USUV	OK	27	neg	NA	38.8	neg	neg	USUV
C2	D7	Culex	pipiens	NA	NA	E	44.984590	-0.527767	2023-08-03	0	1	USUV	OK	27	neg	NA	neg	neg	not tested	not tested
C2	D8	Aedes	albopictus	NA	NA	E	44.984590	-0.527767	2023-08-03	0	1	USUV	OK	27	neg	NA	neg	neg	not tested	not tested
C2	E1	Culex	pipiens	NA	NA	E	44.984590	-0.527767	2023-08-03	0	1	USUV	OK	27	neg	NA	neg	neg	not tested	not tested
C2	E2	Culex	pipiens	NA	NA	E	44.984590	-0.527767	2023-08-03	0	1	USUV	OK	27	neg	NA	neg	neg	not tested	not tested
C2	E3	Culex	pipiens	NA	NA	E	44.984590	-0.527767	2023-08-03	0	1	USUV	OK	27	neg	NA	neg	neg	not tested	not tested
C2	E4	Culex	pipiens	NA	NA	E	44.984590	-0.527767	2023-08-03	0	1	USUV	OK	27	neg	NA	neg	neg	not tested	not tested
C2	E5	Culex	pipiens	NA	NA	E	44.984590	-0.527767	2023-08-03	0	1	USUV	OK	27	neg	NA	neg	neg	not tested	not tested
C2	E6	Culex	pipiens	NA	NA	E	44.984590	-0.527767	2023-08-03	0	1	USUV	OK	27	neg	NA	neg	neg	not tested	not tested
C2	E7	Culex	pipiens	NA	NA	E	44.984590	-0.527767	2023-08-03	0	1	USUV	OK	27	neg	NA	neg	neg	not tested	not tested
C2	F1	Culex	pipiens	NA	NA	E	44.984590	-0.527767	2023-08-03	0	1	USUV	OK	27	neg	NA	neg	neg	not tested	not tested
C2	F2	Culex	pipiens	NA	NA	E	44.984590	-0.527767	2023-08-03	0	1	USUV	OK	27	neg	NA	neg	neg	not tested	not tested
C2	F3	Culex	pipiens	NA	NA	E	44.984590	-0.527767	2023-08-03	0	1	USUV	OK	27	neg	NA	neg	neg	not tested	not tested
C2	F4	Culex	pipiens	NA	NA	E	44.984590	-0.527767	2023-08-03	0	1	USUV	OK	27	neg	NA	neg	neg	not tested	not tested
C2	F5	Culex	pipiens	NA	NA	E	44.984590	-0.527767	2023-08-03	0	1	USUV	OK	27	neg	NA	neg	neg	not tested	not tested
C2	F6	Culex	pipiens	NA	NA	E	44.984590	-0.527767	2023-08-03	0	1	USUV	OK	27	neg	NA	neg	neg	not tested	not tested
C2	F7	Culex	pipiens	NA	NA	E	44.984590	-0.527767	2023-08-03	0	1	USUV	OK	27	neg	NA	neg	neg	not tested	not tested
C2	G1	Culex	pipiens	NA	NA	E	44.984590	-0.527767	2023-08-03	0	1	USUV	OK	27	neg	NA	neg	neg	not tested	not tested
C2	G2	Culex	pipiens	NA	NA	E	44.984590	-0.527767	2023-08-03	0	1	USUV	OK	27	neg	NA	neg	neg	not tested	not tested
C2	G3	Culex	pipiens	NA	NA	E	44.984590	-0.527767	2023-08-03	0	1	USUV	OK	27	neg	NA	neg	neg	not tested	not tested
C2	G4	Culex	pipiens	NA	NA	E	44.984590	-0.527767	2023-08-03	0	1	USUV	OK	27	neg	NA	neg	neg	not tested	not tested
C2	G5	Culex	pipiens	NA	NA	E	44.984590	-0.527767	2023-08-03	0	1	USUV	OK	27	neg	NA	neg	neg	not tested	not tested
C2	G6	Culex	pipiens	NA	NA	E	44.984590	-0.527767	2023-08-03	0	1	USUV	OK	27	neg	NA	neg	neg	not tested	not tested
C2	G7	Culex	pipiens	NA	NA	E	44.984590	-0.527767	2023-08-03	0	1	USUV	OK	27	neg	NA	neg	neg	not tested	not tested
C2	H1	Culex	pipiens	NA	NA	E	44.984590	-0.527767	2023-08-03	0	1	USUV	OK	27	neg	NA	neg	neg	not tested	not tested
C2	H2	Culex	pipiens	NA	NA	E	44.984590	-0.527767	2023-08-03	0	1	USUV	OK	27	neg	NA	neg	neg	not tested	not tested
C2	H3	Culex	pipiens	NA	NA	E	44.984590	-0.527767	2023-08-03	0	1	USUV	OK	27	neg	NA	neg	neg	not tested	not tested
C2	H4	Culex	pipiens	Culex	pipiens	E	44.984590	-0.527767	2023-08-03	0	1	USUV	OK	27	neg	NA	37.2	32.5	neg	USUV
C2	H5	Culex	pipiens	NA	NA	E	44.984590	-0.527767	2023-08-03	0	1	USUV	OK	27	neg	NA	neg	neg	not tested	NA
C2	H6	Culex	pipiens	NA	NA	E	44.984590	-0.527767	2023-08-03	0	1	USUV	OK	27	neg	NA	neg	neg	not tested	NA
C2	H7	Culex	pipiens	NA	NA	E	44.984590	-0.527767	2023-08-03	0	1	USUV	OK	27	neg	NA	neg	neg	not tested	NA
C6	A1	Culex	pipiens	NA	NA	M	44.8204403	-0.5713373	2023-08-18	0	1	USUV	OK	22.9	26.7	neg	neg	neg	not tested	not tested
C6	A10	Culex	pipiens	NA	NA	M	44.8204403	-0.5713373	2023-08-18	0	1	USUV	OK	22.9	26.7	neg	neg	neg	not tested	not tested
C6	A11	Culex	pipiens	NA	NA	M	44.8204403	-0.5713373	2023-08-18	0	1	USUV	OK	22.9	26.7	neg	neg	neg	not tested	not tested
C6	A12	Aedes	NA	Ochlerotatus	caspius	M	44.8204403	-0.5713373	2023-08-18	0	1	USUV	OK	22.9	26.7	neg	neg	neg	not tested	not tested
C6	A2	Culex	pipiens	NA	NA	M	44.8204403	-0.5713373	2023-08-18	0	1	USUV	OK	22.9	26.7	neg	neg	neg	not tested	not tested
C6	A3	Culex	pipiens	NA	NA	M	44.8204403	-0.5713373	2023-08-18	0	1	USUV	OK	22.9	26.7	neg	neg	neg	not tested	not tested
C6	A4	Culex	pipiens	NA	NA	M	44.8204403	-0.5713373	2023-08-18	0	1	USUV	OK	22.9	26.7	neg	neg	neg	not tested	not tested
C6	A5	Culex	pipiens	NA	NA	M	44.8204403	-0.5713373	2023-08-18	0	1	USUV	OK	22.9	26.7	neg	neg	neg	not tested	not tested
C6	A6	Culex	pipiens	NA	NA	M	44.8204403	-0.5713373	2023-08-18	0	1	USUV	OK	22.9	26.7	neg	neg	neg	not tested	not tested
C6	A7	Culex	pipiens	NA	NA	M	44.8204403	-0.5713373	2023-08-18	0	1	USUV	OK	22.9	26.7	neg	neg	neg	not tested	not tested
C6	A8	Culex	pipiens	NA	NA	M	44.8204403	-0.5713373	2023-08-18	0	1	USUV	OK	22.9	26.7	neg	neg	neg	not tested	not tested
C6	A9	Culex	pipiens	NA	NA	M	44.8204403	-0.5713373	2023-08-18	0	1	USUV	OK	22.9	26.7	neg	neg	neg	not tested	not tested
C6	B1	Culex	pipiens	Culex	pipiens	M	44.8204403	-0.5713373	2023-08-18	0	1	USUV	OK	22.9	26.7	neg	37.9	neg	not tested	USUV
C6	B10	Culex	pipiens	NA	NA	M	44.8204403	-0.5713373	2023-08-18	0	1	USUV	OK	22.9	26.7	neg	neg	neg	not tested	not tested
C6	B11	Culex	pipiens	NA	NA	M	44.8204403	-0.5713373	2023-08-18	0	1	USUV	OK	22.9	26.7	neg	neg	neg	not tested	not tested
C6	B12	Other	NA	Culiseta	longiareolata	M	44.8204403	-0.5713373	2023-08-18	0	1	USUV	OK	22.9	26.7	neg	17.2	20.4	neg	USUV
C6	B2	Culex	pipiens	NA	NA	M	44.8204403	-0.5713373	2023-08-18	0	1	USUV	OK	22.9	26.7	neg	neg	neg	not tested	not tested
C6	B3	Culex	pipiens	NA	NA	M	44.8204403	-0.5713373	2023-08-18	0	1	USUV	OK	22.9	26.7	neg	neg	neg	not tested	not tested
C6	B4	Culex	pipiens	NA	NA	M	44.8204403	-0.5713373	2023-08-18	0	1	USUV	OK	22.9	26.7	neg	neg	neg	not tested	not tested
C6	B5	Culex	pipiens	NA	NA	M	44.8204403	-0.5713373	2023-08-18	0	1	USUV	OK	22.9	26.7	neg	neg	neg	not tested	not tested
C6	B6	Culex	pipiens	NA	NA	M	44.8204403	-0.5713373	2023-08-18	0	1	USUV	OK	22.9	26.7	neg	neg	neg	not tested	not tested
C6	B7	Culex	pipiens	NA	NA	M	44.8204403	-0.5713373	2023-08-18	0	1	USUV	OK	22.9	26.7	neg	neg	neg	not tested	not tested
C6	B8	Culex	pipiens	NA	NA	M	44.8204403	-0.5713373	2023-08-18	0	1	USUV	OK	22.9	26.7	neg	neg	neg	not tested	not tested
C6	B9	Culex	pipiens	NA	NA	M	44.8204403	-0.5713373	2023-08-18	0	1	USUV	OK	22.9	26.7	neg	neg	neg	not tested	not tested
C6	C1	Culex	pipiens	NA	NA	M	44.8204403	-0.5713373	2023-08-18	0	1	USUV	OK	22.9	26.7	neg	neg	neg	not tested	not tested
C6	C10	Culex	pipiens	NA	NA	M	44.8204403	-0.5713373	2023-08-18	0	1	USUV	OK	22.9	26.7	neg	neg	neg	not tested	not tested
C6	C11	Culex	pipiens	NA	NA	M	44.8204403	-0.5713373	2023-08-18	0	1	USUV	OK	22.9	26.7	neg	33	32.2	neg	USUV
C6	C12	Other	NA	Culiseta	longiareolata	M	44.8204403	-0.5713373	2023-08-18	0	1	USUV	OK	22.9	26.7	neg	neg	neg	not tested	not tested
C6	C2	Culex	pipiens	NA	NA	M	44.8204403	-0.5713373	2023-08-18	0	1	USUV	OK	22.9	26.7	neg	neg	neg	not tested	not tested
C6	C3	Culex	pipiens	NA	NA	M	44.8204403	-0.5713373	2023-08-18	0	1	USUV	OK	22.9	26.7	neg	neg	neg	not tested	not tested
C6	C4	Culex	pipiens	NA	NA	M	44.8204403	-0.5713373	2023-08-18	0	1	USUV	OK	22.9	26.7	neg	neg	neg	not tested	not tested
C6	C5	Culex	pipiens	NA	NA	M	44.8204403	-0.5713373	2023-08-18	0	1	USUV	OK	22.9	26.7	neg	neg	neg	not tested	not tested
C6	C6	Culex	pipiens	NA	NA	M	44.8204403	-0.5713373	2023-08-18	0	1	USUV	OK	22.9	26.7	neg	neg	neg	not tested	not tested
C6	C7	Culex	pipiens	NA	NA	M	44.8204403	-0.5713373	2023-08-18	0	1	USUV	OK	22.9	26.7	neg	neg	neg	not tested	not tested
C6	C8	Culex	pipiens	NA	NA	M	44.8204403	-0.5713373	2023-08-18	0	1	USUV	OK	22.9	26.7	neg	40.4	neg	not tested	not tested
C6	C9	Culex	pipiens	NA	NA	M	44.8204403	-0.5713373	2023-08-18	0	1	USUV	OK	22.9	26.7	neg	neg	neg	not tested	not tested
C6	D1	Culex	pipiens	NA	NA	M	44.8204403	-0.5713373	2023-08-18	0	1	USUV	OK	22.9	26.7	neg	neg	neg	not tested	not tested
C6	D10	Culex	pipiens	NA	NA	M	44.8204403	-0.5713373	2023-08-18	0	1	USUV	OK	22.9	26.7	neg	neg	neg	not tested	not tested
C6	D11	Culex	pipiens	NA	NA	M	44.8204403	-0.5713373	2023-08-18	0	1	USUV	OK	22.9	26.7	neg	neg	neg	not tested	not tested
C6	D12	Other	NA	Culiseta	longiareolata	M	44.8204403	-0.5713373	2023-08-18	0	1	USUV	OK	22.9	26.7	neg	neg	neg	not tested	not tested
C6	D2	Culex	pipiens	NA	NA	M	44.8204403	-0.5713373	2023-08-18	0	1	USUV	OK	22.9	26.7	neg	neg	neg	not tested	not tested
C6	D3	Culex	pipiens	NA	NA	M	44.8204403	-0.5713373	2023-08-18	0	1	USUV	OK	22.9	26.7	neg	neg	neg	not tested	not tested
C6	D4	Culex	pipiens	NA	NA	M	44.8204403	-0.5713373	2023-08-18	0	1	USUV	OK	22.9	26.7	neg	neg	neg	not tested	not tested
C6	D5	Culex	pipiens	NA	NA	M	44.8204403	-0.5713373	2023-08-18	0	1	USUV	OK	22.9	26.7	neg	neg	neg	not tested	not tested
C6	D6	Culex	pipiens	NA	NA	M	44.8204403	-0.5713373	2023-08-18	0	1	USUV	OK	22.9	26.7	neg	neg	neg	not tested	not tested
C6	D7	Culex	pipiens	NA	NA	M	44.8204403	-0.5713373	2023-08-18	0	1	USUV	OK	22.9	26.7	neg	neg	neg	not tested	not tested
C6	D8	Culex	pipiens	NA	NA	M	44.8204403	-0.5713373	2023-08-18	0	1	USUV	OK	22.9	26.7	neg	39.9	neg	not tested	USUV
C6	D9	Culex	pipiens	NA	NA	M	44.8204403	-0.5713373	2023-08-18	0	1	USUV	OK	22.9	26.7	neg	neg	neg	not tested	not tested
C6	E1	Other	NA	Culiseta	longiareolata	M	44.8204403	-0.5713373	2023-08-18	0	1	USUV	OK	22.9	26.7	neg	neg	neg	not tested	not tested
C6	E10	Culex	pipiens	NA	NA	M	44.8204403	-0.5713373	2023-08-18	0	1	USUV	OK	22.9	26.7	neg	neg	neg	not tested	not tested
C6	E11	Culex	pipiens	NA	NA	M	44.8204403	-0.5713373	2023-08-18	0	1	USUV	OK	22.9	26.7	neg	neg	neg	not tested	not tested
C6	E12	Other	NA	Culiseta	longiareolata	M	44.8204403	-0.5713373	2023-08-18	0	1	USUV	OK	22.9	26.7	neg	neg	neg	not tested	not tested
C6	E2	Culex	pipiens	NA	NA	M	44.8204403	-0.5713373	2023-08-18	0	1	USUV	OK	22.9	26.7	neg	neg	neg	not tested	not tested
C6	E3	Culex	pipiens	NA	NA	M	44.8204403	-0.5713373	2023-08-18	0	1	USUV	OK	22.9	26.7	neg	neg	neg	not tested	not tested
C6	E4	Culex	pipiens	NA	NA	M	44.8204403	-0.5713373	2023-08-18	0	1	USUV	OK	22.9	26.7	neg	neg	neg	not tested	not tested
C6	E5	Culex	pipiens	NA	NA	M	44.8204403	-0.5713373	2023-08-18	0	1	USUV	OK	22.9	26.7	neg	neg	neg	not tested	not tested
C6	E6	Culex	pipiens	NA	NA	M	44.8204403	-0.5713373	2023-08-18	0	1	USUV	OK	22.9	26.7	neg	neg	neg	not tested	not tested
C6	E7	Culex	pipiens	NA	NA	M	44.8204403	-0.5713373	2023-08-18	0	1	USUV	OK	22.9	26.7	neg	neg	neg	not tested	not tested
C6	E8	Culex	pipiens	NA	NA	M	44.8204403	-0.5713373	2023-08-18	0	1	USUV	OK	22.9	26.7	neg	neg	neg	not tested	not tested
C6	E9	Culex	pipiens	NA	NA	M	44.8204403	-0.5713373	2023-08-18	0	1	USUV	OK	22.9	26.7	neg	neg	neg	not tested	not tested
C6	F1	Culex	pipiens	NA	NA	M	44.8204403	-0.5713373	2023-08-18	0	1	USUV	OK	22.9	26.7	neg	neg	neg	not tested	not tested
C6	F10	Culex	pipiens	NA	NA	M	44.8204403	-0.5713373	2023-08-18	0	1	USUV	OK	22.9	26.7	neg	neg	neg	not tested	not tested
C6	F11	Aedes	albopictus	NA	NA	M	44.8204403	-0.5713373	2023-08-18	0	1	USUV	OK	22.9	26.7	neg	neg	neg	not tested	not tested
C6	F12	Other	NA	Culiseta	longiareolata	M	44.8204403	-0.5713373	2023-08-18	0	1	USUV	OK	22.9	26.7	neg	neg	neg	not tested	not tested
C6	F2	Culex	pipiens	NA	NA	M	44.8204403	-0.5713373	2023-08-18	0	1	USUV	OK	22.9	26.7	neg	neg	neg	not tested	not tested
C6	F3	Culex	pipiens	NA	NA	M	44.8204403	-0.5713373	2023-08-18	0	1	USUV	OK	22.9	26.7	neg	neg	neg	not tested	not tested
C6	F4	Culex	pipiens	NA	NA	M	44.8204403	-0.5713373	2023-08-18	0	1	USUV	OK	22.9	26.7	neg	neg	neg	not tested	not tested
C6	F5	Culex	pipiens	NA	NA	M	44.8204403	-0.5713373	2023-08-18	0	1	USUV	OK	22.9	26.7	neg	neg	neg	not tested	not tested
C6	F6	Culex	pipiens	NA	NA	M	44.8204403	-0.5713373	2023-08-18	0	1	USUV	OK	22.9	26.7	neg	neg	neg	not tested	not tested
C6	F7	Culex	pipiens	NA	NA	M	44.8204403	-0.5713373	2023-08-18	0	1	USUV	OK	22.9	26.7	neg	neg	neg	not tested	not tested
C6	F8	Culex	pipiens	NA	NA	M	44.8204403	-0.5713373	2023-08-18	0	1	USUV	OK	22.9	26.7	neg	neg	neg	not tested	not tested
C6	F9	Culex	pipiens	NA	NA	M	44.8204403	-0.5713373	2023-08-18	0	1	USUV	OK	22.9	26.7	neg	neg	neg	not tested	not tested
C6	G1	Other	NA	Culiseta	longiareolata	M	44.8204403	-0.5713373	2023-08-18	0	1	USUV	OK	22.9	26.7	neg	neg	neg	not tested	not tested
C6	G10	Culex	pipiens	NA	NA	M	44.8204403	-0.5713373	2023-08-18	0	1	USUV	OK	22.9	26.7	neg	neg	neg	not tested	not tested
C6	G11	Aedes	albopictus	NA	NA	M	44.8204403	-0.5713373	2023-08-18	0	1	USUV	OK	22.9	26.7	neg	neg	neg	not tested	not tested
C6	G2	Culex	pipiens	NA	NA	M	44.8204403	-0.5713373	2023-08-18	0	1	USUV	OK	22.9	26.7	neg	neg	neg	not tested	not tested
C6	G3	Culex	pipiens	NA	NA	M	44.8204403	-0.5713373	2023-08-18	0	1	USUV	OK	22.9	26.7	neg	neg	neg	not tested	not tested
C6	G4	Culex	pipiens	NA	NA	M	44.8204403	-0.5713373	2023-08-18	0	1	USUV	OK	22.9	26.7	neg	neg	neg	not tested	not tested
C6	G5	Culex	pipiens	NA	NA	M	44.8204403	-0.5713373	2023-08-18	0	1	USUV	OK	22.9	26.7	neg	neg	neg	not tested	not tested
C6	G6	Culex	pipiens	NA	NA	M	44.8204403	-0.5713373	2023-08-18	0	1	USUV	OK	22.9	26.7	neg	neg	neg	not tested	not tested
C6	G7	Culex	pipiens	NA	NA	M	44.8204403	-0.5713373	2023-08-18	0	1	USUV	OK	22.9	26.7	neg	neg	neg	not tested	not tested
C6	G8	Culex	pipiens	NA	NA	M	44.8204403	-0.5713373	2023-08-18	0	1	USUV	OK	22.9	26.7	neg	neg	neg	not tested	not tested
C6	G9	Culex	pipiens	NA	NA	M	44.8204403	-0.5713373	2023-08-18	0	1	USUV	OK	22.9	26.7	neg	neg	neg	not tested	not tested
C6	H1	Culex	pipiens	NA	NA	M	44.8204403	-0.5713373	2023-08-18	0	1	USUV	OK	22.9	26.7	neg	neg	neg	not tested	not tested
C6	H10	Culex	pipiens	NA	NA	M	44.8204403	-0.5713373	2023-08-18	0	1	USUV	OK	22.9	26.7	neg	neg	neg	not tested	not tested
C6	H11	Aedes	albopictus	NA	NA	M	44.8204403	-0.5713373	2023-08-18	0	1	USUV	OK	22.9	26.7	neg	neg	neg	not tested	not tested
C6	H2	Culex	pipiens	NA	NA	M	44.8204403	-0.5713373	2023-08-18	0	1	USUV	OK	22.9	26.7	neg	neg	neg	not tested	not tested
C6	H3	Culex	pipiens	NA	NA	M	44.8204403	-0.5713373	2023-08-18	0	1	USUV	OK	22.9	26.7	neg	neg	neg	not tested	not tested
C6	H4	Culex	pipiens	NA	NA	M	44.8204403	-0.5713373	2023-08-18	0	1	USUV	OK	22.9	26.7	neg	neg	neg	not tested	not tested
C6	H5	Culex	pipiens	NA	NA	M	44.8204403	-0.5713373	2023-08-18	0	1	USUV	OK	22.9	26.7	neg	neg	neg	not tested	not tested
C6	H6	Culex	pipiens	NA	NA	M	44.8204403	-0.5713373	2023-08-18	0	1	USUV	OK	22.9	26.7	neg	neg	neg	not tested	not tested
C6	H7	Culex	pipiens	NA	NA	M	44.8204403	-0.5713373	2023-08-18	0	1	USUV	OK	22.9	26.7	neg	neg	neg	not tested	not tested
C6	H8	Culex	pipiens	NA	NA	M	44.8204403	-0.5713373	2023-08-18	0	1	USUV	OK	22.9	26.7	neg	neg	neg	not tested	not tested
C6	H9	Culex	pipiens	NA	NA	M	44.8204403	-0.5713373	2023-08-18	0	1	USUV	OK	22.9	26.7	neg	neg	neg	not tested	not tested
C7	A1	Culex	pipiens	NA	NA	K	44.852473	-0.602350	2023-08-24	1	1	USUV+WNV	OK	36.9	24.3	27.5	neg	neg	not tested	not tested
C7	A10	Aedes	NA	Ochlerotatus	caspius	K	44.852473	-0.602350	2023-08-24	1	1	USUV+WNV	OK	36.9	24.3	27.5	neg	neg	not tested	not tested
C7	A11	Other	NA	Culiseta	longiareolata	K	44.852473	-0.602350	2023-08-24	1	1	USUV+WNV	OK	36.9	24.3	27.5	neg	neg	not tested	not tested
C7	A12	Other	NA	Culiseta	longiareolata	K	44.852473	-0.602350	2023-08-24	1	1	USUV+WNV	OK	36.9	24.3	27.5	neg	neg	not tested	not tested
C7	A2	Culex	pipiens	NA	NA	K	44.852473	-0.602350	2023-08-24	1	1	USUV+WNV	OK	36.9	24.3	27.5	neg	neg	not tested	not tested
C7	A3	Culex	pipiens	NA	NA	K	44.852473	-0.602350	2023-08-24	1	1	USUV+WNV	OK	36.9	24.3	27.5	neg	neg	not tested	not tested
C7	A4	Culex	pipiens	NA	NA	K	44.852473	-0.602350	2023-08-24	1	1	USUV+WNV	OK	36.9	24.3	27.5	neg	neg	not tested	not tested
C7	A5	Culex	pipiens	NA	NA	K	44.852473	-0.602350	2023-08-24	1	1	USUV+WNV	OK	36.9	24.3	27.5	neg	neg	not tested	not tested
C7	A6	Culex	pipiens	NA	NA	K	44.852473	-0.602350	2023-08-24	1	1	USUV+WNV	OK	36.9	24.3	27.5	neg	neg	not tested	not tested
C7	A7	Culex	pipiens	NA	NA	K	44.852473	-0.602350	2023-08-24	1	1	USUV+WNV	OK	36.9	24.3	27.5	neg	neg	not tested	not tested
C7	A8	Aedes	NA	Ochlerotatus	caspius	K	44.852473	-0.602350	2023-08-24	1	1	USUV+WNV	OK	36.9	24.3	27.5	neg	neg	not tested	not tested
C7	A9	Aedes	NA	Ochlerotatus	caspius	K	44.852473	-0.602350	2023-08-24	1	1	USUV+WNV	OK	36.9	24.3	27.5	neg	neg	not tested	not tested
C7	B1	Culex	pipiens	NA	NA	K	44.852473	-0.602350	2023-08-24	1	1	USUV+WNV	OK	36.9	24.3	27.5	neg	neg	not tested	not tested
C7	B10	Aedes	NA	Aedes	albopictus	K	44.852473	-0.602350	2023-08-24	1	1	USUV+WNV	OK	36.9	24.3	27.5	neg	34.2	neg	WNV
C7	B11	Other	NA	Culiseta	longiareolata	K	44.852473	-0.602350	2023-08-24	1	1	USUV+WNV	OK	36.9	24.3	27.5	neg	neg	not tested	not tested
C7	B12	Culex	pipiens	NA	NA	K	44.852473	-0.602350	2023-08-24	1	1	USUV+WNV	OK	36.9	24.3	27.5	neg	neg	not tested	not tested
C7	B2	Culex	pipiens	NA	NA	K	44.852473	-0.602350	2023-08-24	1	1	USUV+WNV	OK	36.9	24.3	27.5	neg	neg	not tested	not tested
C7	B3	Culex	pipiens	NA	NA	K	44.852473	-0.602350	2023-08-24	1	1	USUV+WNV	OK	36.9	24.3	27.5	neg	neg	not tested	not tested
C7	B4	Culex	pipiens	NA	NA	K	44.852473	-0.602350	2023-08-24	1	1	USUV+WNV	OK	36.9	24.3	27.5	neg	neg	not tested	not tested
C7	B5	Culex	pipiens	NA	NA	K	44.852473	-0.602350	2023-08-24	1	1	USUV+WNV	OK	36.9	24.3	27.5	neg	neg	not tested	not tested
C7	B6	Culex	pipiens	NA	NA	K	44.852473	-0.602350	2023-08-24	1	1	USUV+WNV	OK	36.9	24.3	27.5	neg	neg	not tested	not tested
C7	B7	Culex	pipiens	NA	NA	K	44.852473	-0.602350	2023-08-24	1	1	USUV+WNV	OK	36.9	24.3	27.5	neg	neg	not tested	not tested
C7	B8	Other	NA	Ochlerotatus	caspius	K	44.852473	-0.602350	2023-08-24	1	1	USUV+WNV	OK	36.9	24.3	27.5	neg	neg	not tested	not tested
C7	B9	Other	NA	Aedes	albopictus	K	44.852473	-0.602350	2023-08-24	1	1	USUV+WNV	OK	36.9	24.3	27.5	neg	neg	not tested	not tested
C7	C1	Culex	pipiens	NA	NA	K	44.852473	-0.602350	2023-08-24	1	1	USUV+WNV	OK	36.9	24.3	27.5	neg	neg	not tested	not tested
C7	C10	Aedes	NA	Ochlerotatus	caspius	K	44.852473	-0.602350	2023-08-24	1	1	USUV+WNV	OK	36.9	24.3	27.5	neg	neg	not tested	not tested
C7	C11	Other	NA	Ochlerotatus	caspius	K	44.852473	-0.602350	2023-08-24	1	1	USUV+WNV	OK	36.9	24.3	27.5	neg	neg	not tested	not tested
C7	C12	Other	NA	Other	NA	K	44.852473	-0.602350	2023-08-18	0	1	USUV	OK	22.9	26.7	neg	neg	neg	not tested	not tested
C7	C2	Culex	pipiens	NA	NA	K	44.852473	-0.602350	2023-08-24	1	1	USUV+WNV	OK	36.9	24.3	27.5	neg	neg	not tested	not tested
C7	C3	Culex	pipiens	NA	NA	K	44.852473	-0.602350	2023-08-24	1	1	USUV+WNV	OK	36.9	24.3	27.5	neg	neg	not tested	not tested
C7	C4	Culex	pipiens	NA	NA	K	44.852473	-0.602350	2023-08-24	1	1	USUV+WNV	OK	36.9	24.3	27.5	neg	neg	not tested	not tested
C7	C5	Culex	pipiens	NA	NA	K	44.852473	-0.602350	2023-08-24	1	1	USUV+WNV	OK	36.9	24.3	27.5	neg	neg	not tested	not tested
C7	C6	Culex	pipiens	NA	NA	K	44.852473	-0.602350	2023-08-24	1	1	USUV+WNV	OK	36.9	24.3	27.5	neg	neg	not tested	not tested
C7	C7	Culex	pipiens	NA	NA	K	44.852473	-0.602350	2023-08-24	1	1	USUV+WNV	OK	36.9	24.3	27.5	neg	neg	not tested	not tested
C7	C8	Aedes	NA	Ochlerotatus	caspius	K	44.852473	-0.602350	2023-08-24	1	1	USUV+WNV	OK	36.9	24.3	27.5	neg	neg	not tested	not tested
C7	C9	Aedes	NA	Ochlerotatus	caspius	K	44.852473	-0.602350	2023-08-24	1	1	USUV+WNV	OK	36.9	24.3	27.5	neg	neg	not tested	not tested
C7	D1	Other	NA	Culex	pipiens	K	44.852473	-0.602350	2023-08-24	1	1	USUV+WNV	OK	36.9	24.3	27.5	neg	15.2	18.5	WNV
C7	D10	Aedes	NA	Ochlerotatus	caspius	K	44.852473	-0.602350	2023-08-24	1	1	USUV+WNV	OK	36.9	24.3	27.5	neg	neg	not tested	not tested
C7	D11	Other	NA	Culiseta	longiareolata	K	44.852473	-0.602350	2023-08-24	1	1	USUV+WNV	OK	36.9	24.3	27.5	neg	neg	not tested	not tested
C7	D12	Culex	pipiens	NA	NA	K	44.852473	-0.602350	2023-08-18	0	1	USUV	OK	22.9	26.7	neg	neg	neg	not tested	not tested
C7	D2	Culex	pipiens	NA	NA	K	44.852473	-0.602350	2023-08-24	1	1	USUV+WNV	OK	36.9	24.3	27.5	neg	neg	not tested	not tested
C7	D3	Culex	pipiens	NA	NA	K	44.852473	-0.602350	2023-08-24	1	1	USUV+WNV	OK	36.9	24.3	27.5	neg	neg	not tested	not tested
C7	D4	Culex	pipiens	NA	NA	K	44.852473	-0.602350	2023-08-24	1	1	USUV+WNV	OK	36.9	24.3	27.5	neg	neg	not tested	not tested
C7	D5	Culex	pipiens	NA	NA	K	44.852473	-0.602350	2023-08-24	1	1	USUV+WNV	OK	36.9	24.3	27.5	neg	neg	not tested	not tested
C7	D6	Culex	pipiens	NA	NA	K	44.852473	-0.602350	2023-08-24	1	1	USUV+WNV	OK	36.9	24.3	27.5	neg	neg	not tested	not tested
C7	D7	Aedes	NA	Ochlerotatus	caspius	K	44.852473	-0.602350	2023-08-24	1	1	USUV+WNV	OK	36.9	24.3	27.5	neg	33.1	neg	WNV
C7	D8	Aedes	NA	Aedes	vexans	K	44.852473	-0.602350	2023-08-24	1	1	USUV+WNV	OK	36.9	24.3	27.5	neg	neg	not tested	not tested
C7	D9	Aedes	NA	Aedes	albopictus	K	44.852473	-0.602350	2023-08-24	1	1	USUV+WNV	OK	36.9	24.3	27.5	neg	neg	not tested	not tested
C7	E1	Ades	NA	Ochlerotatus	caspius	K	44.852473	-0.602350	2023-08-24	1	1	USUV+WNV	OK	36.9	24.3	27.5	neg	neg	not tested	not tested
C7	E10	Aedes	NA	Aedes	NA	K	44.852473	-0.602350	2023-08-24	1	1	USUV+WNV	OK	36.9	24.3	27.5	39.3	neg	not tested	USUV
C7	E11	Other	NA	Culiseta	longiareolata	K	44.852473	-0.602350	2023-08-24	1	1	USUV+WNV	OK	36.9	24.3	27.5	neg	neg	not tested	not tested
C7	E12	Culex	pipiens	NA	NA	K	44.852473	-0.602350	2023-08-18	0	1	USUV	OK	22.9	26.7	neg	neg	neg	not tested	not tested
C7	E2	Culex	pipiens	NA	NA	K	44.852473	-0.602350	2023-08-24	1	1	USUV+WNV	OK	36.9	24.3	27.5	neg	neg	not tested	not tested
C7	E3	Culex	pipiens	NA	NA	K	44.852473	-0.602350	2023-08-24	1	1	USUV+WNV	OK	36.9	24.3	27.5	neg	neg	not tested	not tested
C7	E4	Culex	pipiens	NA	NA	K	44.852473	-0.602350	2023-08-24	1	1	USUV+WNV	OK	36.9	24.3	27.5	neg	33.2	neg	WNV
C7	E5	Culex	pipiens	NA	NA	K	44.852473	-0.602350	2023-08-24	1	1	USUV+WNV	OK	36.9	24.3	27.5	neg	neg	not tested	not tested
C7	E6	Culex	pipiens	NA	NA	K	44.852473	-0.602350	2023-08-24	1	1	USUV+WNV	OK	36.9	24.3	27.5	neg	neg	not tested	not tested
C7	E7	Aedes	NA	Ochlerotatus	caspius	K	44.852473	-0.602350	2023-08-24	1	1	USUV+WNV	OK	36.9	24.3	27.5	neg	neg	not tested	not tested
C7	E8	Aedes	NA	Ochlerotatus	caspius	K	44.852473	-0.602350	2023-08-24	1	1	USUV+WNV	OK	36.9	24.3	27.5	neg	neg	not tested	not tested
C7	E9	Aedes	NA	Ochlerotatus	caspius	K	44.852473	-0.602350	2023-08-24	1	1	USUV+WNV	OK	36.9	24.3	27.5	neg	neg	not tested	not tested
C7	F1	Other	NA	Culex	pipiens	K	44.852473	-0.602350	2023-08-24	1	1	USUV+WNV	OK	36.9	24.3	27.5	neg	neg	not tested	not tested
C7	F10	Aedes	NA	Ochlerotatus	caspius	K	44.852473	-0.602350	2023-08-24	1	1	USUV+WNV	OK	36.9	24.3	27.5	neg	neg	not tested	not tested
C7	F11	Other	NA	Culiseta	longiareolata	K	44.852473	-0.602350	2023-08-24	1	1	USUV+WNV	OK	36.9	24.3	27.5	neg	neg	not tested	not tested
C7	F12	Other	NA	Ochlerotatus	caspius	K	44.852473	-0.602350	2023-08-18	0	1	USUV	OK	22.9	26.7	neg	neg	neg	not tested	not tested
C7	F2	Culex	pipiens	NA	NA	K	44.852473	-0.602350	2023-08-24	1	1	USUV+WNV	OK	36.9	24.3	27.5	neg	neg	not tested	not tested
C7	F3	Culex	pipiens	NA	NA	K	44.852473	-0.602350	2023-08-24	1	1	USUV+WNV	OK	36.9	24.3	27.5	neg	neg	not tested	not tested
C7	F4	Culex	pipiens	NA	NA	K	44.852473	-0.602350	2023-08-24	1	1	USUV+WNV	OK	36.9	24.3	27.5	neg	neg	not tested	not tested
C7	F5	Culex	pipiens	NA	NA	K	44.852473	-0.602350	2023-08-24	1	1	USUV+WNV	OK	36.9	24.3	27.5	neg	neg	not tested	not tested
C7	F6	Culex	pipiens	NA	NA	K	44.852473	-0.602350	2023-08-24	1	1	USUV+WNV	OK	36.9	24.3	27.5	neg	neg	not tested	not tested
C7	F7	Aedes	NA	Ochlerotatus	caspius	K	44.852473	-0.602350	2023-08-24	1	1	USUV+WNV	OK	36.9	24.3	27.5	neg	neg	not tested	not tested
C7	F8	Aedes	NA	Ochlerotatus	caspius	K	44.852473	-0.602350	2023-08-24	1	1	USUV+WNV	OK	36.9	24.3	27.5	neg	neg	not tested	not tested
C7	F9	Aedes	NA	Ochlerotatus	caspius	K	44.852473	-0.602350	2023-08-24	1	1	USUV+WNV	OK	36.9	24.3	27.5	neg	neg	not tested	not tested
C7	G1	Culex	pipiens	NA	NA	K	44.852473	-0.602350	2023-08-24	1	1	USUV+WNV	OK	36.9	24.3	27.5	neg	neg	not tested	not tested
C7	G10	Aedes	NA	Aedes	albopictus	K	44.852473	-0.602350	2023-08-24	1	1	USUV+WNV	OK	36.9	24.3	27.5	neg	neg	not tested	not tested
C7	G11	Other	NA	Culiseta	longiareolata	K	44.852473	-0.602350	2023-08-24	1	1	USUV+WNV	OK	36.9	24.3	27.5	neg	neg	not tested	not tested
C7	G2	Culex	pipiens	NA	NA	K	44.852473	-0.602350	2023-08-24	1	1	USUV+WNV	OK	36.9	24.3	27.5	39.4	36.1	neg	USUV
C7	G3	Culex	pipiens	NA	NA	K	44.852473	-0.602350	2023-08-24	1	1	USUV+WNV	OK	36.9	24.3	27.5	neg	neg	not tested	not tested
C7	G4	Culex	pipiens	NA	NA	K	44.852473	-0.602350	2023-08-24	1	1	USUV+WNV	OK	36.9	24.3	27.5	neg	neg	not tested	not tested
C7	G5	Culex	pipiens	NA	NA	K	44.852473	-0.602350	2023-08-24	1	1	USUV+WNV	OK	36.9	24.3	27.5	neg	neg	not tested	not tested
C7	G6	Culex	pipiens	NA	NA	K	44.852473	-0.602350	2023-08-24	1	1	USUV+WNV	OK	36.9	24.3	27.5	neg	neg	not tested	not tested
C7	G7	Aedes	NA	Ochlerotatus	caspius	K	44.852473	-0.602350	2023-08-24	1	1	USUV+WNV	OK	36.9	24.3	27.5	neg	neg	not tested	not tested
C7	G8	Aedes	NA	Ochlerotatus	caspius	K	44.852473	-0.602350	2023-08-24	1	1	USUV+WNV	OK	36.9	24.3	27.5	neg	neg	not tested	not tested
C7	G9	Aedes	NA	Ochlerotatus	caspius	K	44.852473	-0.602350	2023-08-24	1	1	USUV+WNV	OK	36.9	24.3	27.5	neg	34.3	39.6	WNV
C7	H1	Culex	pipiens	NA	NA	K	44.852473	-0.602350	2023-08-24	1	1	USUV+WNV	OK	36.9	24.3	27.5	neg	neg	not tested	not tested
C7	H10	Culex	pipiens	NA	NA	K	44.852473	-0.602350	2023-08-24	1	1	USUV+WNV	OK	36.9	24.3	27.5	neg	neg	not tested	not tested
C7	H11	Other	NA	Ochlerotatus	caspius	K	44.852473	-0.602350	2023-08-24	1	1	USUV+WNV	OK	36.9	24.3	27.5	neg	neg	not tested	not tested
C7	H2	Culex	pipiens	NA	NA	K	44.852473	-0.602350	2023-08-24	1	1	USUV+WNV	OK	36.9	24.3	27.5	neg	neg	not tested	not tested
C7	H3	Culex	pipiens	NA	NA	K	44.852473	-0.602350	2023-08-24	1	1	USUV+WNV	OK	36.9	24.3	27.5	neg	neg	not tested	not tested
C7	H4	Culex	pipiens	NA	NA	K	44.852473	-0.602350	2023-08-24	1	1	USUV+WNV	OK	36.9	24.3	27.5	neg	neg	not tested	not tested
C7	H5	Culex	pipiens	NA	NA	K	44.852473	-0.602350	2023-08-24	1	1	USUV+WNV	OK	36.9	24.3	27.5	neg	neg	not tested	not tested
C7	H6	Culex	pipiens	NA	NA	K	44.852473	-0.602350	2023-08-24	1	1	USUV+WNV	OK	36.9	24.3	27.5	neg	neg	not tested	not tested
C7	H7	Aedes	NA	Ochlerotatus	caspius	K	44.852473	-0.602350	2023-08-24	1	1	USUV+WNV	OK	36.9	24.3	27.5	neg	neg	not tested	not tested
C7	H8	Aedes	NA	Ochlerotatus	caspius	K	44.852473	-0.602350	2023-08-24	1	1	USUV+WNV	OK	36.9	24.3	27.5	neg	neg	not tested	not tested
C7	H9	Aedes	NA	Ochlerotatus	caspius	K	44.852473	-0.602350	2023-08-24	1	1	USUV+WNV	OK	36.9	24.3	27.5	neg	neg	not tested	not tested
C8	Pool	Culex	pipiens	NA	NA	Ch.Mar.	NA	NA	2023-10-10	1	0	WNV	OK	neg	32.59	NA	neg	35.42	neg	WNV
C8	Pool	Aedes	NA	NA	NA	Ch.Mar.	NA	NA	2023-10-10	1	0	WNV	OK	neg	32.59	NA	neg	neg	neg	neg
C8	Pool	Other	NA	NA	NA	Ch.Mar.	NA	NA	2023-10-10	1	0	WNV	OK	neg	32.59	NA	neg	neg	neg	neg

## Sheet: Alignment-HitTable
query acc.ver	subject acc.ver	TaxID	TaxName	% identity	alignment length	mismatches	gap opens	q. start	q. end	s. start	s. end	evalue	bit score	Collection	Infected	Site	Sampling date	USUV Duo single mosquito	WNV Duo single mosquito	WNV specific (Linke) single mosquito	Original plate position	query acc.ver
A1_62060_COI_R	MK714002.1	7175	Culex pipiens	93.675	585	11	26	2	560	587	3	0.0	870	C3	YES	G	2023-08-03	neg	32.36	39	B11	A1
A1_62060_COI_R	MH463073.1	7175	Culex pipiens	93.664	584	11	26	3	560	586	3	0.0	867	C3	YES	G	2023-08-03	neg	32.36	39	B11	A1
A1_62060_COI_R	MK714012.1	7175	Culex pipiens	93.322	584	13	26	3	560	586	3	0.0	856	C3	YES	G	2023-08-03	neg	32.36	39	B11	A1
A1_62060_COI_R	MK714005.1	7175	Culex pipiens	93.322	584	13	26	3	560	587	4	0.0	856	C3	YES	G	2023-08-03	neg	32.36	39	B11	A1
A1_62060_COI_R	MK714001.1	7175	Culex pipiens	93.322	584	13	26	3	560	587	4	0.0	856	C3	YES	G	2023-08-03	neg	32.36	39	B11	A1
A1_62060_COI_R	MK713996.1	7175	Culex pipiens	93.322	584	13	26	3	560	586	3	0.0	856	C3	YES	G	2023-08-03	neg	32.36	39	B11	A1
A1_62060_COI_R	MK713995.1	7175	Culex pipiens	93.322	584	13	26	3	560	586	3	0.0	856	C3	YES	G	2023-08-03	neg	32.36	39	B11	A1
A1_62060_COI_R	MK713994.1	7175	Culex pipiens	93.322	584	13	26	3	560	586	3	0.0	856	C3	YES	G	2023-08-03	neg	32.36	39	B11	A1
A1_62060_COI_R	MK713993.1	7176	Culex quinquefasciatus	93.322	584	13	26	3	560	586	3	0.0	856	C3	YES	G	2023-08-03	neg	32.36	39	B11	A1
A1_62060_COI_R	MK713992.1	7175	Culex pipiens	93.322	584	13	26	3	560	586	3	0.0	856	C3	YES	G	2023-08-03	neg	32.36	39	B11	A1
A3_62060_COI_R	MK714001.1	7175	Culex pipiens	99.835	606	1	0	1	606	606	1	0.0	1116	C2	YES	E	2023-08-03	37.2	32.5	neg	H4	A3
A3_62060_COI_R	MK713986.1	7175	Culex pipiens	99.835	606	1	0	1	606	606	1	0.0	1116	C2	YES	E	2023-08-03	37.2	32.5	neg	H4	A3
A3_62060_COI_R	MK047311.1	7175	Culex pipiens	99.672	609	2	0	1	609	609	1	0.0	1116	C2	YES	E	2023-08-03	37.2	32.5	neg	H4	A3
A3_62060_COI_R	LC090051.1	7175	Culex pipiens	99.672	609	2	0	1	609	609	1	0.0	1116	C2	YES	E	2023-08-03	37.2	32.5	neg	H4	A3
A3_62060_COI_R	MK714012.1	7175	Culex pipiens	99.835	605	1	0	1	605	605	1	0.0	1114	C2	YES	E	2023-08-03	37.2	32.5	neg	H4	A3
A3_62060_COI_R	MK713996.1	7175	Culex pipiens	99.835	605	1	0	1	605	605	1	0.0	1114	C2	YES	E	2023-08-03	37.2	32.5	neg	H4	A3
A3_62060_COI_R	MK713995.1	7175	Culex pipiens	99.835	605	1	0	1	605	605	1	0.0	1114	C2	YES	E	2023-08-03	37.2	32.5	neg	H4	A3
A3_62060_COI_R	MK713994.1	7175	Culex pipiens	99.835	605	1	0	1	605	605	1	0.0	1114	C2	YES	E	2023-08-03	37.2	32.5	neg	H4	A3
A3_62060_COI_R	MK713993.1	7176	Culex quinquefasciatus	99.835	605	1	0	1	605	605	1	0.0	1114	C2	YES	E	2023-08-03	37.2	32.5	neg	H4	A3
A3_62060_COI_R	MK713992.1	7175	Culex pipiens	99.835	605	1	0	1	605	605	1	0.0	1114	C2	YES	E	2023-08-03	37.2	32.5	neg	H4	A3
A4_62060_COI_R	MK714011.1	7175	Culex pipiens	81.356	472	69	19	55	508	593	123	2.55e-114	418	C4	NO	I	2023-08-03	neg	neg	neg	E3	A4
A4_62060_COI_R	KY378925.1	7160	Aedes albopictus	80.467	471	75	17	55	508	513	43	1.20e-107	396	C4	NO	I	2023-08-03	neg	neg	neg	E3	A4
A4_62060_COI_R	KF406512.1	7160	Aedes albopictus	80.467	471	75	17	55	508	568	98	1.20e-107	396	C4	NO	I	2023-08-03	neg	neg	neg	E3	A4
A4_62060_COI_R	OP927156.1	7160	Aedes albopictus	80.255	471	76	17	55	508	533	63	5.57e-106	390	C4	NO	I	2023-08-03	neg	neg	neg	E3	A4
A4_62060_COI_R	OR685302.1	7160	Aedes albopictus	80.255	471	76	17	55	508	576	106	5.57e-106	390	C4	NO	I	2023-08-03	neg	neg	neg	E3	A4
A4_62060_COI_R	OR237214.1	7160	Aedes albopictus	80.255	471	76	17	55	508	587	117	5.57e-106	390	C4	NO	I	2023-08-03	neg	neg	neg	E3	A4
A4_62060_COI_R	OR144842.1	7160	Aedes albopictus	80.255	471	76	17	55	508	484	14	5.57e-106	390	C4	NO	I	2023-08-03	neg	neg	neg	E3	A4
A4_62060_COI_R	OR144688.1	7160	Aedes albopictus	80.255	471	76	17	55	508	484	14	5.57e-106	390	C4	NO	I	2023-08-03	neg	neg	neg	E3	A4
A4_62060_COI_R	OR144681.1	7160	Aedes albopictus	80.255	471	76	17	55	508	484	14	5.57e-106	390	C4	NO	I	2023-08-03	neg	neg	neg	E3	A4
A4_62060_COI_R	MW475407.1	7160	Aedes albopictus	80.042	471	77	17	55	508	568	98	2.00e-105	388	C4	NO	I	2023-08-03	neg	neg	neg	E3	A4
A5_62060_COI_R	MT708646.1	120870	Ochlerotatus caspius	99.668	603	2	0	1	603	603	1	0.0	1107	C5	NO	F	2023-08-03	neg	neg	neg	F7	A5
A5_62060_COI_R	MT708638.1	120870	Ochlerotatus caspius	99.668	603	2	0	1	603	603	1	0.0	1107	C5	NO	F	2023-08-03	neg	neg	neg	F7	A5
A5_62060_COI_R	MT708619.1	120870	Ochlerotatus caspius	99.668	603	2	0	1	603	603	1	0.0	1107	C5	NO	F	2023-08-03	neg	neg	neg	F7	A5
A5_62060_COI_R	MT708654.1	120870	Ochlerotatus caspius	99.502	603	3	0	1	603	603	1	0.0	1101	C5	NO	F	2023-08-03	neg	neg	neg	F7	A5
A5_62060_COI_R	MT708649.1	120870	Ochlerotatus caspius	99.502	603	3	0	1	603	603	1	0.0	1101	C5	NO	F	2023-08-03	neg	neg	neg	F7	A5
A5_62060_COI_R	MT708617.1	120870	Ochlerotatus caspius	99.502	603	3	0	1	603	603	1	0.0	1101	C5	NO	F	2023-08-03	neg	neg	neg	F7	A5
A5_62060_COI_R	MK047313.1	120870	Ochlerotatus caspius	99.178	608	5	0	1	608	620	13	0.0	1099	C5	NO	F	2023-08-03	neg	neg	neg	F7	A5
A5_62060_COI_R	MT708657.1	120870	Ochlerotatus caspius	99.337	603	4	0	1	603	603	1	0.0	1096	C5	NO	F	2023-08-03	neg	neg	neg	F7	A5
A5_62060_COI_R	MT708642.1	120870	Ochlerotatus caspius	99.337	603	4	0	1	603	603	1	0.0	1096	C5	NO	F	2023-08-03	neg	neg	neg	F7	A5
A5_62060_COI_R	MT708640.1	120870	Ochlerotatus caspius	99.337	603	4	0	1	603	603	1	0.0	1096	C5	NO	F	2023-08-03	neg	neg	neg	F7	A5
A6_62060_COI_R	MK863420.1	1206072	Culiseta longiareolata	99.397	663	4	0	1	663	663	1	0.0	1210	C6	NO	M	2023-08-18	neg	neg	NA	D12	A6
A6_62060_COI_R	MK863419.1	1206072	Culiseta longiareolata	99.397	663	4	0	1	663	663	1	0.0	1210	C6	NO	M	2023-08-18	neg	neg	NA	D12	A6
A6_62060_COI_R	JQ388785.1	1206072	Culiseta longiareolata	99.397	663	4	0	1	663	663	1	0.0	1210	C6	NO	M	2023-08-18	neg	neg	NA	D12	A6
A6_62060_COI_R	MK713984.1	1206072	Culiseta longiareolata	99.247	664	5	0	1	664	664	1	0.0	1206	C6	NO	M	2023-08-18	neg	neg	NA	D12	A6
A6_62060_COI_R	MT993479.1	1206072	Culiseta longiareolata	99.395	661	4	0	1	661	679	19	0.0	1206	C6	NO	M	2023-08-18	neg	neg	NA	D12	A6
A6_62060_COI_R	OR229819.1	1206072	Culiseta longiareolata	99.090	659	5	1	1	659	659	2	0.0	1188	C6	NO	M	2023-08-18	neg	neg	NA	D12	A6
A6_62060_COI_R	MW535795.1	1206072	Culiseta longiareolata	99.530	638	3	0	1	638	638	1	0.0	1168	C6	NO	M	2023-08-18	neg	neg	NA	D12	A6
A6_62060_COI_R	MW535788.1	1206072	Culiseta longiareolata	99.530	638	3	0	1	638	638	1	0.0	1168	C6	NO	M	2023-08-18	neg	neg	NA	D12	A6
A6_62060_COI_R	MW535787.1	1206072	Culiseta longiareolata	99.530	638	3	0	1	638	638	1	0.0	1168	C6	NO	M	2023-08-18	neg	neg	NA	D12	A6
A6_62060_COI_R	MW535782.1	1206072	Culiseta longiareolata	99.530	638	3	0	1	638	638	1	0.0	1168	C6	NO	M	2023-08-18	neg	neg	NA	D12	A6
A7_62060_COI_R	LC428094.1	7160	Aedes albopictus	99.533	643	2	1	1	643	642	1	0.0	1173	C7	NO	K	2023-08-24	neg	34.2	neg	B10	A7
A7_62060_COI_R	MK714009.1	7160	Aedes albopictus	99.533	642	2	1	1	642	641	1	0.0	1171	C7	NO	K	2023-08-24	neg	34.2	neg	B10	A7
A7_62060_COI_R	MK714008.1	7160	Aedes albopictus	99.533	642	2	1	1	642	641	1	0.0	1171	C7	NO	K	2023-08-24	neg	34.2	neg	B10	A7
A7_62060_COI_R	MK714006.1	7160	Aedes albopictus	99.533	642	2	1	1	642	641	1	0.0	1171	C7	NO	K	2023-08-24	neg	34.2	neg	B10	A7
A7_62060_COI_R	MK713991.1	7160	Aedes albopictus	99.533	642	2	1	1	642	641	1	0.0	1171	C7	NO	K	2023-08-24	neg	34.2	neg	B10	A7
A7_62060_COI_R	MH587221.1	7160	Aedes albopictus	99.531	640	2	1	1	640	2090	1452	0.0	1168	C7	NO	K	2023-08-24	neg	34.2	neg	B10	A7
A7_62060_COI_R	MH587220.1	7160	Aedes albopictus	99.531	640	2	1	1	640	2090	1452	0.0	1168	C7	NO	K	2023-08-24	neg	34.2	neg	B10	A7
A7_62060_COI_R	MH587219.1	7160	Aedes albopictus	99.531	640	2	1	1	640	2090	1452	0.0	1168	C7	NO	K	2023-08-24	neg	34.2	neg	B10	A7
A7_62060_COI_R	MW834430.1	166586	Aedes flavopictus	99.221	642	4	1	1	642	641	1	0.0	1164	C7	NO	K	2023-08-24	neg	34.2	neg	B10	A7
A7_62060_COI_R	MW829500.1	7160	Aedes albopictus	99.221	642	4	1	1	642	641	1	0.0	1164	C7	NO	K	2023-08-24	neg	34.2	neg	B10	A7
A8_62060_COI_R	MT993477.1	120870	Ochlerotatus caspius	97.753	623	14	0	3	625	641	19	0.0	1086	C7	NO	K	2023-08-24	neg	neg	NA	C9	A8
A8_62060_COI_R	MH643759.1	120870	Ochlerotatus caspius	98.667	600	8	0	3	602	600	1	0.0	1077	C7	NO	K	2023-08-24	neg	neg	NA	C9	A8
A8_62060_COI_R	MW961304.1	120870	Ochlerotatus caspius	98.667	600	8	0	3	602	600	1	0.0	1077	C7	NO	K	2023-08-24	neg	neg	NA	C9	A8
A8_62060_COI_R	MT192970.1	120870	Ochlerotatus caspius	98.500	600	9	0	3	602	600	1	0.0	1072	C7	NO	K	2023-08-24	neg	neg	NA	C9	A8
A8_62060_COI_R	MK402900.1	120870	Ochlerotatus caspius	98.500	600	9	0	3	602	600	1	0.0	1072	C7	NO	K	2023-08-24	neg	neg	NA	C9	A8
A8_62060_COI_R	MK047313.1	120870	Ochlerotatus caspius	97.125	626	18	0	3	628	626	1	0.0	1070	C7	NO	K	2023-08-24	neg	neg	NA	C9	A8
A8_62060_COI_R	MK402736.1	120870	Ochlerotatus caspius	98.333	600	10	0	3	602	600	1	0.0	1066	C7	NO	K	2023-08-24	neg	neg	NA	C9	A8
A8_62060_COI_R	MK047306.1	120870	Ochlerotatus caspius	96.960	625	19	0	3	627	625	1	0.0	1062	C7	NO	K	2023-08-24	neg	neg	NA	C9	A8
A8_62060_COI_R	MT708655.1	120870	Ochlerotatus caspius	97.537	609	15	0	3	611	609	1	0.0	1055	C7	NO	K	2023-08-24	neg	neg	NA	C9	A8
A8_62060_COI_R	MT708650.1	120870	Ochlerotatus caspius	97.537	609	15	0	3	611	609	1	0.0	1055	C7	NO	K	2023-08-24	neg	neg	NA	C9	A8
A9_62060_COI_R	MT708638.1	120870	Ochlerotatus caspius	99.845	646	1	0	1	646	646	1	0.0	1188	C7	NO	K	2023-08-24	neg	neg	NA	E7	A9
A9_62060_COI_R	MT708646.1	120870	Ochlerotatus caspius	99.690	646	2	0	1	646	646	1	0.0	1182	C7	NO	K	2023-08-24	neg	neg	NA	E7	A9
A9_62060_COI_R	MT708619.1	120870	Ochlerotatus caspius	99.536	646	3	0	1	646	646	1	0.0	1177	C7	NO	K	2023-08-24	neg	neg	NA	E7	A9
A9_62060_COI_R	MK403354.1	120870	Ochlerotatus caspius	99.843	637	1	0	1	637	637	1	0.0	1171	C7	NO	K	2023-08-24	neg	neg	NA	E7	A9
A9_62060_COI_R	MT708654.1	120870	Ochlerotatus caspius	99.381	646	4	0	1	646	646	1	0.0	1171	C7	NO	K	2023-08-24	neg	neg	NA	E7	A9
A9_62060_COI_R	MT708653.1	120870	Ochlerotatus caspius	99.381	646	4	0	1	646	646	1	0.0	1171	C7	NO	K	2023-08-24	neg	neg	NA	E7	A9
A9_62060_COI_R	MT708649.1	120870	Ochlerotatus caspius	99.381	646	4	0	1	646	646	1	0.0	1171	C7	NO	K	2023-08-24	neg	neg	NA	E7	A9
A9_62060_COI_R	MT708642.1	120870	Ochlerotatus caspius	99.381	646	4	0	1	646	646	1	0.0	1171	C7	NO	K	2023-08-24	neg	neg	NA	E7	A9
A9_62060_COI_R	MT708617.1	120870	Ochlerotatus caspius	99.381	646	4	0	1	646	646	1	0.0	1171	C7	NO	K	2023-08-24	neg	neg	NA	E7	A9
A9_62060_COI_R	MK047313.1	120870	Ochlerotatus caspius	99.077	650	6	0	1	650	663	14	0.0	1168	C7	NO	K	2023-08-24	neg	neg	NA	E7	A9
A10_62060_COI_R	MT708617.1	120870	Ochlerotatus caspius	99.691	647	2	0	1	647	647	1	0.0	1186	C7	NO	K	2023-08-24	neg	neg	NA	F9	A10
A10_62060_COI_R	MT708657.1	120870	Ochlerotatus caspius	99.536	647	3	0	1	647	647	1	0.0	1181	C7	NO	K	2023-08-24	neg	neg	NA	F9	A10
A10_62060_COI_R	MT708619.1	120870	Ochlerotatus caspius	99.536	647	3	0	1	647	647	1	0.0	1181	C7	NO	K	2023-08-24	neg	neg	NA	F9	A10
A10_62060_COI_R	MT708654.1	120870	Ochlerotatus caspius	99.382	647	4	0	1	647	647	1	0.0	1175	C7	NO	K	2023-08-24	neg	neg	NA	F9	A10
A10_62060_COI_R	MT708649.1	120870	Ochlerotatus caspius	99.382	647	4	0	1	647	647	1	0.0	1175	C7	NO	K	2023-08-24	neg	neg	NA	F9	A10
A10_62060_COI_R	MT708646.1	120870	Ochlerotatus caspius	99.382	647	4	0	1	647	647	1	0.0	1175	C7	NO	K	2023-08-24	neg	neg	NA	F9	A10
A10_62060_COI_R	MK047313.1	120870	Ochlerotatus caspius	98.933	656	6	1	1	655	664	9	0.0	1173	C7	NO	K	2023-08-24	neg	neg	NA	F9	A10
A10_62060_COI_R	MT708626.1	120870	Ochlerotatus caspius	99.533	642	3	0	1	642	642	1	0.0	1171	C7	NO	K	2023-08-24	neg	neg	NA	F9	A10
A10_62060_COI_R	MT708640.1	120870	Ochlerotatus caspius	99.227	647	5	0	1	647	647	1	0.0	1170	C7	NO	K	2023-08-24	neg	neg	NA	F9	A10
A10_62060_COI_R	MT708638.1	120870	Ochlerotatus caspius	99.227	647	5	0	1	647	647	1	0.0	1170	C7	NO	K	2023-08-24	neg	neg	NA	F9	A10
A11_62060_COI_R	MT708646.1	120870	Ochlerotatus caspius	99.533	642	1	2	3	642	642	1	0.0	1170	C7	NO	K	2023-08-24	neg	neg	NA	H8	A11
A11_62060_COI_R	MT708638.1	120870	Ochlerotatus caspius	99.377	642	2	2	3	642	642	1	0.0	1164	C7	NO	K	2023-08-24	neg	neg	NA	H8	A11
A11_62060_COI_R	MT708619.1	120870	Ochlerotatus caspius	99.377	642	2	2	3	642	642	1	0.0	1164	C7	NO	K	2023-08-24	neg	neg	NA	H8	A11
A11_62060_COI_R	MK047313.1	120870	Ochlerotatus caspius	98.921	649	5	2	3	649	659	11	0.0	1160	C7	NO	K	2023-08-24	neg	neg	NA	H8	A11
A11_62060_COI_R	MT708654.1	120870	Ochlerotatus caspius	99.221	642	3	2	3	642	642	1	0.0	1158	C7	NO	K	2023-08-24	neg	neg	NA	H8	A11
A11_62060_COI_R	MT708649.1	120870	Ochlerotatus caspius	99.221	642	3	2	3	642	642	1	0.0	1158	C7	NO	K	2023-08-24	neg	neg	NA	H8	A11
A11_62060_COI_R	MT708642.1	120870	Ochlerotatus caspius	99.221	642	3	2	3	642	642	1	0.0	1158	C7	NO	K	2023-08-24	neg	neg	NA	H8	A11
A11_62060_COI_R	MT708617.1	120870	Ochlerotatus caspius	99.221	642	3	2	3	642	642	1	0.0	1158	C7	NO	K	2023-08-24	neg	neg	NA	H8	A11
A11_62060_COI_R	MK047306.1	120870	Ochlerotatus caspius	98.767	649	6	2	3	649	658	10	0.0	1155	C7	NO	K	2023-08-24	neg	neg	NA	H8	A11
A11_62060_COI_R	MT708657.1	120870	Ochlerotatus caspius	99.065	642	4	2	3	642	642	1	0.0	1153	C7	NO	K	2023-08-24	neg	neg	NA	H8	A11
A12_62060_COI_R	MK863420.1	1206072	Culiseta longiareolata	99.682	628	2	0	1	628	639	12	0.0	1149	C6	NO	M	2023-08-18	neg	neg	NA	G1	A12
A12_62060_COI_R	MK863419.1	1206072	Culiseta longiareolata	99.682	628	2	0	1	628	639	12	0.0	1149	C6	NO	M	2023-08-18	neg	neg	NA	G1	A12
A12_62060_COI_R	JQ388785.1	1206072	Culiseta longiareolata	99.682	628	2	0	1	628	639	12	0.0	1149	C6	NO	M	2023-08-18	neg	neg	NA	G1	A12
A12_62060_COI_R	MT993479.1	1206072	Culiseta longiareolata	99.682	628	2	0	1	628	655	28	0.0	1149	C6	NO	M	2023-08-18	neg	neg	NA	G1	A12
A12_62060_COI_R	MK713984.1	1206072	Culiseta longiareolata	99.522	628	3	0	1	628	640	13	0.0	1144	C6	NO	M	2023-08-18	neg	neg	NA	G1	A12
A12_62060_COI_R	OR229819.1	1206072	Culiseta longiareolata	99.522	627	3	0	1	627	635	9	0.0	1142	C6	NO	M	2023-08-18	neg	neg	NA	G1	A12
A12_62060_COI_R	MK402747.1	1206072	Culiseta longiareolata	100.000	614	0	0	1	614	614	1	0.0	1134	C6	NO	M	2023-08-18	neg	neg	NA	G1	A12
A12_62060_COI_R	MK863416.1	1206072	Culiseta longiareolata	99.204	628	5	0	1	628	639	12	0.0	1133	C6	NO	M	2023-08-18	neg	neg	NA	G1	A12
A12_62060_COI_R	MW535795.1	1206072	Culiseta longiareolata	99.674	614	2	0	1	614	614	1	0.0	1123	C6	NO	M	2023-08-18	neg	neg	NA	G1	A12
A12_62060_COI_R	MW535788.1	1206072	Culiseta longiareolata	99.674	614	2	0	1	614	614	1	0.0	1123	C6	NO	M	2023-08-18	neg	neg	NA	G1	A12
B1_62060_COI_R	MK714002.1	7175	Culex pipiens	98.289	526	9	0	1	526	626	101	0.0	939	C3	YES	G	2023-08-03	neg	36.99	neg	B12	B1
B1_62060_COI_R	LC054466.1	233155	Culex pipiens molestus	98.289	526	9	0	1	526	596	71	0.0	939	C3	YES	G	2023-08-03	neg	36.99	neg	B12	B1
B1_62060_COI_R	OR835719.1	233155	Culex pipiens molestus	98.289	526	9	0	1	526	608	83	0.0	939	C3	YES	G	2023-08-03	neg	36.99	neg	B12	B1
B1_62060_COI_R	OP204502.1	7175	Culex pipiens	98.289	526	9	0	1	526	542	17	0.0	939	C3	YES	G	2023-08-03	neg	36.99	neg	B12	B1
B1_62060_COI_R	LC670063.1	7175	Culex pipiens	98.289	526	9	0	1	526	578	53	0.0	939	C3	YES	G	2023-08-03	neg	36.99	neg	B12	B1
B1_62060_COI_R	KM258181.1	7175	Culex pipiens	98.289	526	9	0	1	526	601	76	0.0	939	C3	YES	G	2023-08-03	neg	36.99	neg	B12	B1
B1_62060_COI_R	KM258189.1	7175	Culex pipiens	98.289	526	9	0	1	526	601	76	0.0	939	C3	YES	G	2023-08-03	neg	36.99	neg	B12	B1
B1_62060_COI_R	LC670065.1	7175	Culex pipiens	98.099	526	10	0	1	526	578	53	0.0	933	C3	YES	G	2023-08-03	neg	36.99	neg	B12	B1
B1_62060_COI_R	JN592750.1	7175	Culex pipiens	98.099	526	10	0	1	526	601	76	0.0	933	C3	YES	G	2023-08-03	neg	36.99	neg	B12	B1
B1_62060_COI_R	MW535824.1	7175	Culex pipiens	97.909	526	11	0	1	526	601	76	0.0	931	C3	YES	G	2023-08-03	neg	36.99	neg	B12	B1
B2_62060_COI_R	OR965074.1	7175	Culex pipiens	96.375	469	17	0	1	469	476	8	0.0	804	C2	YES	E	2023-07-25	neg	28	39	B9	B2
B2_62060_COI_R	OR965072.1	7175	Culex pipiens	96.375	469	17	0	1	469	479	11	0.0	804	C2	YES	E	2023-07-25	neg	28	39	B9	B2
B2_62060_COI_R	OR127147.1	345742	Culex hutchinsoni	96.375	469	17	0	1	469	1952	1484	0.0	804	C2	YES	E	2023-07-25	neg	28	39	B9	B2
B2_62060_COI_R	OR835743.1	7175	Culex pipiens	96.375	469	17	0	1	469	475	7	0.0	804	C2	YES	E	2023-07-25	neg	28	39	B9	B2
B2_62060_COI_R	OR835736.1	7175	Culex pipiens	96.375	469	17	0	1	469	476	8	0.0	804	C2	YES	E	2023-07-25	neg	28	39	B9	B2
B2_62060_COI_R	OQ954711.1	7175	Culex pipiens	96.375	469	17	0	1	469	474	6	0.0	804	C2	YES	E	2023-07-25	neg	28	39	B9	B2
B2_62060_COI_R	LC704473.1	7176	Culex quinquefasciatus	96.375	469	17	0	1	469	478	10	0.0	804	C2	YES	E	2023-07-25	neg	28	39	B9	B2
B2_62060_COI_R	LC704465.1	7176	Culex quinquefasciatus	96.375	469	17	0	1	469	480	12	0.0	804	C2	YES	E	2023-07-25	neg	28	39	B9	B2
B2_62060_COI_R	ON351296.1	7176	Culex quinquefasciatus	96.375	469	17	0	1	469	485	17	0.0	804	C2	YES	E	2023-07-25	neg	28	39	B9	B2
B2_62060_COI_R	ON351291.1	7176	Culex quinquefasciatus	96.375	469	17	0	1	469	471	3	0.0	804	C2	YES	E	2023-07-25	neg	28	39	B9	B2
B3_62060_COI_R	MK714005.1	7175	Culex pipiens	99.689	643	2	0	1	643	643	1	0.0	1181	C2	YES	E	2023-07-25	neg	37.6	neg	H8	B3
B3_62060_COI_R	MK714001.1	7175	Culex pipiens	99.689	643	2	0	1	643	643	1	0.0	1181	C2	YES	E	2023-07-25	neg	37.6	neg	H8	B3
B3_62060_COI_R	MK713987.1	7175	Culex pipiens	99.689	643	2	0	1	643	643	1	0.0	1181	C2	YES	E	2023-07-25	neg	37.6	neg	H8	B3
B3_62060_COI_R	MK713986.1	7175	Culex pipiens	99.689	643	2	0	1	643	643	1	0.0	1181	C2	YES	E	2023-07-25	neg	37.6	neg	H8	B3
B3_62060_COI_R	MK714012.1	7175	Culex pipiens	99.688	642	2	0	1	642	642	1	0.0	1179	C2	YES	E	2023-07-25	neg	37.6	neg	H8	B3
B3_62060_COI_R	MK713996.1	7175	Culex pipiens	99.688	642	2	0	1	642	642	1	0.0	1179	C2	YES	E	2023-07-25	neg	37.6	neg	H8	B3
B3_62060_COI_R	MK713995.1	7175	Culex pipiens	99.688	642	2	0	1	642	642	1	0.0	1179	C2	YES	E	2023-07-25	neg	37.6	neg	H8	B3
B3_62060_COI_R	MK713994.1	7175	Culex pipiens	99.688	642	2	0	1	642	642	1	0.0	1179	C2	YES	E	2023-07-25	neg	37.6	neg	H8	B3
B3_62060_COI_R	MK713993.1	7176	Culex quinquefasciatus	99.688	642	2	0	1	642	642	1	0.0	1179	C2	YES	E	2023-07-25	neg	37.6	neg	H8	B3
B3_62060_COI_R	MK713992.1	7175	Culex pipiens	99.688	642	2	0	1	642	642	1	0.0	1179	C2	YES	E	2023-07-25	neg	37.6	neg	H8	B3
B4_62060_COI_R	MK402677.1	120870	Ochlerotatus caspius	93.296	358	23	1	1	357	464	107	2.75e-157	560	C4	NO	I	2023-08-03	neg	neg	neg	F3	B4
B4_62060_COI_R	MK403246.1	120870	Ochlerotatus caspius	93.296	358	23	1	1	357	464	107	2.75e-157	560	C4	NO	I	2023-08-03	neg	neg	neg	F3	B4
B4_62060_COI_R	LC090042.1	120870	Ochlerotatus caspius	93.296	358	23	1	1	357	472	115	2.75e-157	560	C4	NO	I	2023-08-03	neg	neg	neg	F3	B4
B4_62060_COI_R	OQ144324.1	120870	Ochlerotatus caspius	93.296	358	23	1	1	357	464	107	2.75e-157	560	C4	NO	I	2023-08-03	neg	neg	neg	F3	B4
B4_62060_COI_R	MW961303.1	120870	Ochlerotatus caspius	93.296	358	23	1	1	357	464	107	2.75e-157	560	C4	NO	I	2023-08-03	neg	neg	neg	F3	B4
B4_62060_COI_R	MT708662.1	120870	Ochlerotatus caspius	93.296	358	23	1	1	357	473	116	2.75e-157	560	C4	NO	I	2023-08-03	neg	neg	neg	F3	B4
B4_62060_COI_R	MT708651.1	120870	Ochlerotatus caspius	93.296	358	23	1	1	357	473	116	2.75e-157	560	C4	NO	I	2023-08-03	neg	neg	neg	F3	B4
B4_62060_COI_R	HM535256.1	120870	Ochlerotatus caspius	93.296	358	23	1	1	357	403	46	2.75e-157	560	C4	NO	I	2023-08-03	neg	neg	neg	F3	B4
B4_62060_COI_R	HM535255.1	120870	Ochlerotatus caspius	93.296	358	23	1	1	357	403	46	2.75e-157	560	C4	NO	I	2023-08-03	neg	neg	neg	F3	B4
B4_62060_COI_R	MK962508.1	120870	Ochlerotatus caspius	93.017	358	24	1	1	357	385	28	1.28e-155	555	C4	NO	I	2023-08-03	neg	neg	neg	F3	B4
B5_62060_COI_R	MT993484.1	7163	Aedes vexans	99.381	646	4	0	1	646	673	28	0.0	1171	C5	NO	F	2023-08-03	neg	neg	neg	G7	B5
B5_62060_COI_R	MK402892.1	7163	Aedes vexans	99.525	632	3	0	1	632	632	1	0.0	1151	C5	NO	F	2023-08-03	neg	neg	neg	G7	B5
B5_62060_COI_R	MK402911.1	7163	Aedes vexans	99.367	632	4	0	1	632	632	1	0.0	1146	C5	NO	F	2023-08-03	neg	neg	neg	G7	B5
B5_62060_COI_R	MK402895.1	7163	Aedes vexans	99.367	632	4	0	1	632	632	1	0.0	1146	C5	NO	F	2023-08-03	neg	neg	neg	G7	B5
B5_62060_COI_R	MK402823.1	7163	Aedes vexans	99.367	632	4	0	1	632	632	1	0.0	1146	C5	NO	F	2023-08-03	neg	neg	neg	G7	B5
B5_62060_COI_R	MK402773.1	7163	Aedes vexans	99.367	632	4	0	1	632	632	1	0.0	1146	C5	NO	F	2023-08-03	neg	neg	neg	G7	B5
B5_62060_COI_R	MK402709.1	7163	Aedes vexans	99.367	632	4	0	1	632	632	1	0.0	1146	C5	NO	F	2023-08-03	neg	neg	neg	G7	B5
B5_62060_COI_R	MK403543.1	7163	Aedes vexans	99.367	632	4	0	1	632	632	1	0.0	1146	C5	NO	F	2023-08-03	neg	neg	neg	G7	B5
B5_62060_COI_R	MK403188.1	7163	Aedes vexans	99.367	632	4	0	1	632	632	1	0.0	1146	C5	NO	F	2023-08-03	neg	neg	neg	G7	B5
B5_62060_COI_R	MK403115.1	7163	Aedes vexans	99.367	632	4	0	1	632	632	1	0.0	1146	C5	NO	F	2023-08-03	neg	neg	neg	G7	B5
B6_62060_COI_R	MK713984.1	1206072	Culiseta longiareolata	99.698	663	2	0	1	663	663	1	0.0	1218	C6	NO	M	2023-08-18	neg	neg	NA	E12	B6
B6_62060_COI_R	MK863420.1	1206072	Culiseta longiareolata	99.547	662	3	0	1	662	662	1	0.0	1210	C6	NO	M	2023-08-18	neg	neg	NA	E12	B6
B6_62060_COI_R	MK863419.1	1206072	Culiseta longiareolata	99.547	662	3	0	1	662	662	1	0.0	1210	C6	NO	M	2023-08-18	neg	neg	NA	E12	B6
B6_62060_COI_R	JQ388785.1	1206072	Culiseta longiareolata	99.547	662	3	0	1	662	662	1	0.0	1210	C6	NO	M	2023-08-18	neg	neg	NA	E12	B6
B6_62060_COI_R	MT993479.1	1206072	Culiseta longiareolata	99.545	660	3	0	1	660	678	19	0.0	1206	C6	NO	M	2023-08-18	neg	neg	NA	E12	B6
B6_62060_COI_R	OR229819.1	1206072	Culiseta longiareolata	99.088	658	5	1	1	658	658	2	0.0	1184	C6	NO	M	2023-08-18	neg	neg	NA	E12	B6
B6_62060_COI_R	MK863416.1	1206072	Culiseta longiareolata	99.076	649	6	0	14	662	649	1	0.0	1170	C6	NO	M	2023-08-18	neg	neg	NA	E12	B6
B6_62060_COI_R	MK863418.1	1206072	Culiseta longiareolata	98.487	661	8	2	3	662	660	1	0.0	1168	C6	NO	M	2023-08-18	neg	neg	NA	E12	B6
B6_62060_COI_R	MW535795.1	1206072	Culiseta longiareolata	99.529	637	3	0	1	637	637	1	0.0	1164	C6	NO	M	2023-08-18	neg	neg	NA	E12	B6
B6_62060_COI_R	MW535788.1	1206072	Culiseta longiareolata	99.529	637	3	0	1	637	637	1	0.0	1164	C6	NO	M	2023-08-18	neg	neg	NA	E12	B6
B7_62060_COI_R	MK863420.1	1206072	Culiseta longiareolata	99.849	662	0	1	3	664	661	1	0.0	1216	C7	NO	K	2023-08-24	neg	neg	NA	B11	B7
B7_62060_COI_R	MK863419.1	1206072	Culiseta longiareolata	99.849	662	0	1	3	664	661	1	0.0	1216	C7	NO	K	2023-08-24	neg	neg	NA	B11	B7
B7_62060_COI_R	JQ388785.1	1206072	Culiseta longiareolata	99.849	662	0	1	3	664	661	1	0.0	1216	C7	NO	K	2023-08-24	neg	neg	NA	B11	B7
B7_62060_COI_R	MK713984.1	1206072	Culiseta longiareolata	99.698	663	1	1	3	665	662	1	0.0	1212	C7	NO	K	2023-08-24	neg	neg	NA	B11	B7
B7_62060_COI_R	MT993479.1	1206072	Culiseta longiareolata	99.848	660	0	1	3	662	677	19	0.0	1212	C7	NO	K	2023-08-24	neg	neg	NA	B11	B7
B7_62060_COI_R	OR229819.1	1206072	Culiseta longiareolata	99.694	654	1	1	3	656	657	5	0.0	1195	C7	NO	K	2023-08-24	neg	neg	NA	B11	B7
B7_62060_COI_R	MK863416.1	1206072	Culiseta longiareolata	99.385	650	3	1	15	664	649	1	0.0	1177	C7	NO	K	2023-08-24	neg	neg	NA	B11	B7
B7_62060_COI_R	MW535795.1	1206072	Culiseta longiareolata	100.000	636	0	0	3	638	636	1	0.0	1175	C7	NO	K	2023-08-24	neg	neg	NA	B11	B7
B7_62060_COI_R	MW535788.1	1206072	Culiseta longiareolata	100.000	636	0	0	3	638	636	1	0.0	1175	C7	NO	K	2023-08-24	neg	neg	NA	B11	B7
B7_62060_COI_R	MW535787.1	1206072	Culiseta longiareolata	100.000	636	0	0	3	638	636	1	0.0	1175	C7	NO	K	2023-08-24	neg	neg	NA	B11	B7
B8_62060_COI_R	NC_068782.1	120870	Ochlerotatus caspius	100.000	87	0	0	1	87	1588	1502	5.87e-38	161	C7	NO	K	2023-08-24	neg	neg	NA	D10	B8
B8_62060_COI_R	MT993477.1	120870	Ochlerotatus caspius	100.000	87	0	0	1	87	119	33	5.87e-38	161	C7	NO	K	2023-08-24	neg	neg	NA	D10	B8
B8_62060_COI_R	MT708691.1	663928	Ochlerotatus dorsalis	100.000	87	0	0	1	87	87	1	5.87e-38	161	C7	NO	K	2023-08-24	neg	neg	NA	D10	B8
B8_62060_COI_R	MT708689.1	663928	Ochlerotatus dorsalis	100.000	87	0	0	1	87	87	1	5.87e-38	161	C7	NO	K	2023-08-24	neg	neg	NA	D10	B8
B8_62060_COI_R	MT708687.1	663928	Ochlerotatus dorsalis	100.000	87	0	0	1	87	87	1	5.87e-38	161	C7	NO	K	2023-08-24	neg	neg	NA	D10	B8
B8_62060_COI_R	MT708685.1	663928	Ochlerotatus dorsalis	100.000	87	0	0	1	87	87	1	5.87e-38	161	C7	NO	K	2023-08-24	neg	neg	NA	D10	B8
B8_62060_COI_R	MT708682.1	663928	Ochlerotatus dorsalis	100.000	87	0	0	1	87	87	1	5.87e-38	161	C7	NO	K	2023-08-24	neg	neg	NA	D10	B8
B8_62060_COI_R	MT708681.1	663928	Ochlerotatus dorsalis	100.000	87	0	0	1	87	87	1	5.87e-38	161	C7	NO	K	2023-08-24	neg	neg	NA	D10	B8
B8_62060_COI_R	MT708680.1	663928	Ochlerotatus dorsalis	100.000	87	0	0	1	87	87	1	5.87e-38	161	C7	NO	K	2023-08-24	neg	neg	NA	D10	B8
B8_62060_COI_R	MT708662.1	120870	Ochlerotatus caspius	100.000	87	0	0	1	87	87	1	5.87e-38	161	C7	NO	K	2023-08-24	neg	neg	NA	D10	B8
B9_62060_COI_R	MK047313.1	120870	Ochlerotatus caspius	99.214	636	5	0	1	636	638	3	0.0	1151	C7	NO	K	2023-08-24	neg	neg	NA	E8	B9
B9_62060_COI_R	MK047306.1	120870	Ochlerotatus caspius	99.057	636	6	0	1	636	637	2	0.0	1146	C7	NO	K	2023-08-24	neg	neg	NA	E8	B9
B9_62060_COI_R	MT993477.1	120870	Ochlerotatus caspius	99.055	635	6	0	1	635	653	19	0.0	1144	C7	NO	K	2023-08-24	neg	neg	NA	E8	B9
B9_62060_COI_R	MT708646.1	120870	Ochlerotatus caspius	99.678	621	2	0	1	621	621	1	0.0	1140	C7	NO	K	2023-08-24	neg	neg	NA	E8	B9
B9_62060_COI_R	MT708638.1	120870	Ochlerotatus caspius	99.678	621	2	0	1	621	621	1	0.0	1140	C7	NO	K	2023-08-24	neg	neg	NA	E8	B9
B9_62060_COI_R	MT708619.1	120870	Ochlerotatus caspius	99.678	621	2	0	1	621	621	1	0.0	1140	C7	NO	K	2023-08-24	neg	neg	NA	E8	B9
B9_62060_COI_R	MT708657.1	120870	Ochlerotatus caspius	99.517	621	3	0	1	621	621	1	0.0	1134	C7	NO	K	2023-08-24	neg	neg	NA	E8	B9
B9_62060_COI_R	MT708654.1	120870	Ochlerotatus caspius	99.517	621	3	0	1	621	621	1	0.0	1134	C7	NO	K	2023-08-24	neg	neg	NA	E8	B9
B9_62060_COI_R	MT708649.1	120870	Ochlerotatus caspius	99.517	621	3	0	1	621	621	1	0.0	1134	C7	NO	K	2023-08-24	neg	neg	NA	E8	B9
B9_62060_COI_R	MT708617.1	120870	Ochlerotatus caspius	99.517	621	3	0	1	621	621	1	0.0	1134	C7	NO	K	2023-08-24	neg	neg	NA	E8	B9
B10_62060_COI_R	MH587221.1	7160	Aedes albopictus	100.000	638	0	0	1	638	2095	1458	0.0	1179	C7	NO	K	2023-08-24	neg	neg	NA	G10	B10
B10_62060_COI_R	MH587220.1	7160	Aedes albopictus	100.000	638	0	0	1	638	2095	1458	0.0	1179	C7	NO	K	2023-08-24	neg	neg	NA	G10	B10
B10_62060_COI_R	MH587219.1	7160	Aedes albopictus	100.000	638	0	0	1	638	2095	1458	0.0	1179	C7	NO	K	2023-08-24	neg	neg	NA	G10	B10
B10_62060_COI_R	MH587207.1	7160	Aedes albopictus	100.000	638	0	0	1	638	2095	1458	0.0	1179	C7	NO	K	2023-08-24	neg	neg	NA	G10	B10
B10_62060_COI_R	MH587206.1	7160	Aedes albopictus	100.000	638	0	0	1	638	2095	1458	0.0	1179	C7	NO	K	2023-08-24	neg	neg	NA	G10	B10
B10_62060_COI_R	MH587204.1	7160	Aedes albopictus	100.000	638	0	0	1	638	2095	1458	0.0	1179	C7	NO	K	2023-08-24	neg	neg	NA	G10	B10
B10_62060_COI_R	MH587201.1	7160	Aedes albopictus	100.000	638	0	0	1	638	2095	1458	0.0	1179	C7	NO	K	2023-08-24	neg	neg	NA	G10	B10
B10_62060_COI_R	MH587200.1	7160	Aedes albopictus	100.000	638	0	0	1	638	2095	1458	0.0	1179	C7	NO	K	2023-08-24	neg	neg	NA	G10	B10
B10_62060_COI_R	MH587199.1	7160	Aedes albopictus	100.000	638	0	0	1	638	2095	1458	0.0	1179	C7	NO	K	2023-08-24	neg	neg	NA	G10	B10
B10_62060_COI_R	MH587198.1	7160	Aedes albopictus	100.000	638	0	0	1	638	2095	1458	0.0	1179	C7	NO	K	2023-08-24	neg	neg	NA	G10	B10
B11_62060_COI_R	MT708657.1	120870	Ochlerotatus caspius	100.000	646	0	0	1	646	646	1	0.0	1194	C7	NO	K	2023-08-24	neg	neg	NA	H9	B11
B11_62060_COI_R	MT708619.1	120870	Ochlerotatus caspius	99.690	646	2	0	1	646	646	1	0.0	1182	C7	NO	K	2023-08-24	neg	neg	NA	H9	B11
B11_62060_COI_R	MT708654.1	120870	Ochlerotatus caspius	99.536	646	3	0	1	646	646	1	0.0	1177	C7	NO	K	2023-08-24	neg	neg	NA	H9	B11
B11_62060_COI_R	MT708649.1	120870	Ochlerotatus caspius	99.536	646	3	0	1	646	646	1	0.0	1177	C7	NO	K	2023-08-24	neg	neg	NA	H9	B11
B11_62060_COI_R	MT708646.1	120870	Ochlerotatus caspius	99.536	646	3	0	1	646	646	1	0.0	1177	C7	NO	K	2023-08-24	neg	neg	NA	H9	B11
B11_62060_COI_R	MT708617.1	120870	Ochlerotatus caspius	99.536	646	3	0	1	646	646	1	0.0	1177	C7	NO	K	2023-08-24	neg	neg	NA	H9	B11
B11_62060_COI_R	MT708626.1	120870	Ochlerotatus caspius	99.688	641	2	0	1	641	641	1	0.0	1173	C7	NO	K	2023-08-24	neg	neg	NA	H9	B11
B11_62060_COI_R	MT708640.1	120870	Ochlerotatus caspius	99.381	646	4	0	1	646	646	1	0.0	1171	C7	NO	K	2023-08-24	neg	neg	NA	H9	B11
B11_62060_COI_R	MT708638.1	120870	Ochlerotatus caspius	99.381	646	4	0	1	646	646	1	0.0	1171	C7	NO	K	2023-08-24	neg	neg	NA	H9	B11
B11_62060_COI_R	MK047313.1	120870	Ochlerotatus caspius	99.227	647	5	0	1	647	663	17	0.0	1168	C7	NO	K	2023-08-24	neg	neg	NA	H9	B11
C2_62060_COI_R	OR965074.1	7175	Culex pipiens	94.000	500	30	0	1	500	585	86	0.0	813	C2	YES	E	2023-08-03	37.4	29.7	neg	D2	C2
C2_62060_COI_R	OR965072.1	7175	Culex pipiens	94.000	500	30	0	1	500	588	89	0.0	813	C2	YES	E	2023-08-03	37.4	29.7	neg	D2	C2
C2_62060_COI_R	OR127147.1	345742	Culex hutchinsoni	94.000	500	30	0	1	500	2061	1562	0.0	813	C2	YES	E	2023-08-03	37.4	29.7	neg	D2	C2
C2_62060_COI_R	OR835743.1	7175	Culex pipiens	94.000	500	30	0	1	500	584	85	0.0	813	C2	YES	E	2023-08-03	37.4	29.7	neg	D2	C2
C2_62060_COI_R	OR835741.1	7175	Culex pipiens	94.000	500	30	0	1	500	583	84	0.0	813	C2	YES	E	2023-08-03	37.4	29.7	neg	D2	C2
C2_62060_COI_R	OR835739.1	7175	Culex pipiens	94.000	500	30	0	1	500	585	86	0.0	813	C2	YES	E	2023-08-03	37.4	29.7	neg	D2	C2
C2_62060_COI_R	OR835737.1	7175	Culex pipiens	94.000	500	30	0	1	500	586	87	0.0	813	C2	YES	E	2023-08-03	37.4	29.7	neg	D2	C2
C2_62060_COI_R	OR835736.1	7175	Culex pipiens	94.000	500	30	0	1	500	585	86	0.0	813	C2	YES	E	2023-08-03	37.4	29.7	neg	D2	C2
C2_62060_COI_R	OR835734.1	7175	Culex pipiens	94.000	500	30	0	1	500	586	87	0.0	813	C2	YES	E	2023-08-03	37.4	29.7	neg	D2	C2
C2_62060_COI_R	OR835733.1	7175	Culex pipiens	94.000	500	30	0	1	500	565	66	0.0	813	C2	YES	E	2023-08-03	37.4	29.7	neg	D2	C2
C3_62060_COI_R	MK714009.1	7160	Aedes albopictus	99.849	663	0	1	3	665	662	1	0.0	1218	C7	YES	K	2023-08-24	neg	34.2	neg	B10	C3
C3_62060_COI_R	MK714008.1	7160	Aedes albopictus	99.849	663	0	1	3	665	662	1	0.0	1218	C7	YES	K	2023-08-24	neg	34.2	neg	B10	C3
C3_62060_COI_R	MK714006.1	7160	Aedes albopictus	99.849	663	0	1	3	665	662	1	0.0	1218	C7	YES	K	2023-08-24	neg	34.2	neg	B10	C3
C3_62060_COI_R	MK713991.1	7160	Aedes albopictus	99.849	663	0	1	3	665	662	1	0.0	1218	C7	YES	K	2023-08-24	neg	34.2	neg	B10	C3
C3_62060_COI_R	MH587221.1	7160	Aedes albopictus	99.849	661	0	1	3	663	2111	1452	0.0	1214	C7	YES	K	2023-08-24	neg	34.2	neg	B10	C3
C3_62060_COI_R	MH587220.1	7160	Aedes albopictus	99.849	661	0	1	3	663	2111	1452	0.0	1214	C7	YES	K	2023-08-24	neg	34.2	neg	B10	C3
C3_62060_COI_R	MH587219.1	7160	Aedes albopictus	99.849	661	0	1	3	663	2111	1452	0.0	1214	C7	YES	K	2023-08-24	neg	34.2	neg	B10	C3
C3_62060_COI_R	MH587207.1	7160	Aedes albopictus	99.849	661	0	1	3	663	2111	1452	0.0	1214	C7	YES	K	2023-08-24	neg	34.2	neg	B10	C3
C3_62060_COI_R	MW834430.1	166586	Aedes flavopictus	99.548	663	2	1	3	665	662	1	0.0	1210	C7	YES	K	2023-08-24	neg	34.2	neg	B10	C3
C3_62060_COI_R	MW829500.1	7160	Aedes albopictus	99.548	663	2	1	3	665	662	1	0.0	1210	C7	YES	K	2023-08-24	neg	34.2	neg	B10	C3
C5_62060_COI_R	MT993477.1	120870	Ochlerotatus caspius	98.632	658	9	0	1	658	676	19	0.0	1177	C5	NO	F	2023-08-03	neg	neg	neg	H5	C5
C5_62060_COI_R	MK047306.1	120870	Ochlerotatus caspius	98.182	660	12	0	1	660	660	1	0.0	1164	C5	NO	F	2023-08-03	neg	neg	neg	H5	C5
C5_62060_COI_R	MT708616.1	120870	Ochlerotatus caspius	98.913	644	7	0	1	644	644	1	0.0	1162	C5	NO	F	2023-08-03	neg	neg	neg	H5	C5
C5_62060_COI_R	MK047313.1	120870	Ochlerotatus caspius	98.033	661	13	0	1	661	661	1	0.0	1160	C5	NO	F	2023-08-03	neg	neg	neg	H5	C5
C5_62060_COI_R	MT708644.1	120870	Ochlerotatus caspius	98.910	642	7	0	3	644	642	1	0.0	1158	C5	NO	F	2023-08-03	neg	neg	neg	H5	C5
C5_62060_COI_R	MT708656.1	120870	Ochlerotatus caspius	98.758	644	8	0	1	644	644	1	0.0	1157	C5	NO	F	2023-08-03	neg	neg	neg	H5	C5
C5_62060_COI_R	MT708650.1	120870	Ochlerotatus caspius	98.758	644	8	0	1	644	644	1	0.0	1157	C5	NO	F	2023-08-03	neg	neg	neg	H5	C5
C5_62060_COI_R	MT708649.1	120870	Ochlerotatus caspius	98.758	644	8	0	1	644	644	1	0.0	1157	C5	NO	F	2023-08-03	neg	neg	neg	H5	C5
C5_62060_COI_R	MT708631.1	120870	Ochlerotatus caspius	98.758	644	8	0	1	644	644	1	0.0	1157	C5	NO	F	2023-08-03	neg	neg	neg	H5	C5
C5_62060_COI_R	MT708618.1	120870	Ochlerotatus caspius	98.758	644	8	0	1	644	644	1	0.0	1157	C5	NO	F	2023-08-03	neg	neg	neg	H5	C5
C6_62060_COI_R	MK863420.1	1206072	Culiseta longiareolata	100.000	663	0	0	1	663	663	1	0.0	1225	C6	NO	M	2023-08-18	neg	neg	NA	F12	C6
C6_62060_COI_R	MK863419.1	1206072	Culiseta longiareolata	100.000	663	0	0	1	663	663	1	0.0	1225	C6	NO	M	2023-08-18	neg	neg	NA	F12	C6
C6_62060_COI_R	JQ388785.1	1206072	Culiseta longiareolata	100.000	663	0	0	1	663	663	1	0.0	1225	C6	NO	M	2023-08-18	neg	neg	NA	F12	C6
C6_62060_COI_R	MK713984.1	1206072	Culiseta longiareolata	99.849	664	1	0	1	664	664	1	0.0	1221	C6	NO	M	2023-08-18	neg	neg	NA	F12	C6
C6_62060_COI_R	MT993479.1	1206072	Culiseta longiareolata	100.000	661	0	0	1	661	679	19	0.0	1221	C6	NO	M	2023-08-18	neg	neg	NA	F12	C6
C6_62060_COI_R	OR229819.1	1206072	Culiseta longiareolata	99.545	659	2	1	1	659	659	2	0.0	1199	C6	NO	M	2023-08-18	neg	neg	NA	F12	C6
C6_62060_COI_R	MK863416.1	1206072	Culiseta longiareolata	99.538	649	3	0	15	663	649	1	0.0	1182	C6	NO	M	2023-08-18	neg	neg	NA	F12	C6
C6_62060_COI_R	MK863418.1	1206072	Culiseta longiareolata	98.941	661	5	2	4	663	660	1	0.0	1181	C6	NO	M	2023-08-18	neg	neg	NA	F12	C6
C6_62060_COI_R	MW535795.1	1206072	Culiseta longiareolata	100.000	638	0	0	1	638	638	1	0.0	1179	C6	NO	M	2023-08-18	neg	neg	NA	F12	C6
C6_62060_COI_R	MW535788.1	1206072	Culiseta longiareolata	100.000	638	0	0	1	638	638	1	0.0	1179	C6	NO	M	2023-08-18	neg	neg	NA	F12	C6
C7_62060_COI_R	MK047306.1	120870	Ochlerotatus caspius	99.849	662	1	0	1	662	662	1	0.0	1218	C7	NO	K	2023-08-24	neg	neg	NA	B8	C7
C7_62060_COI_R	MK047313.1	120870	Ochlerotatus caspius	99.698	663	2	0	1	663	663	1	0.0	1214	C7	NO	K	2023-08-24	neg	neg	NA	B8	C7
C7_62060_COI_R	MT708640.1	120870	Ochlerotatus caspius	99.845	646	1	0	1	646	646	1	0.0	1188	C7	NO	K	2023-08-24	neg	neg	NA	B8	C7
C7_62060_COI_R	MT708637.1	120870	Ochlerotatus caspius	99.845	646	1	0	1	646	646	1	0.0	1188	C7	NO	K	2023-08-24	neg	neg	NA	B8	C7
C7_62060_COI_R	MT708639.1	120870	Ochlerotatus caspius	99.690	646	2	0	1	646	646	1	0.0	1182	C7	NO	K	2023-08-24	neg	neg	NA	B8	C7
C7_62060_COI_R	MT708633.1	120870	Ochlerotatus caspius	99.690	646	2	0	1	646	646	1	0.0	1182	C7	NO	K	2023-08-24	neg	neg	NA	B8	C7
C7_62060_COI_R	MT993477.1	120870	Ochlerotatus caspius	98.939	660	7	0	1	660	678	19	0.0	1181	C7	NO	K	2023-08-24	neg	neg	NA	B8	C7
C7_62060_COI_R	MK403301.1	120870	Ochlerotatus caspius	100.000	637	0	0	1	637	637	1	0.0	1177	C7	NO	K	2023-08-24	neg	neg	NA	B8	C7
C7_62060_COI_R	MZ609765.1	663928	Ochlerotatus dorsalis	100.000	637	0	0	1	637	637	1	0.0	1177	C7	NO	K	2023-08-24	neg	neg	NA	B8	C7
C7_62060_COI_R	MT708619.1	120870	Ochlerotatus caspius	99.536	646	3	0	1	646	646	1	0.0	1177	C7	NO	K	2023-08-24	neg	neg	NA	B8	C7
C8_62060_COI_R	MK863420.1	1206072	Culiseta longiareolata	98.607	646	9	0	1	646	646	1	0.0	1160	C7	NO	K	2023-08-24	neg	neg	NA	D11	C8
C8_62060_COI_R	MK863419.1	1206072	Culiseta longiareolata	98.607	646	9	0	1	646	646	1	0.0	1160	C7	NO	K	2023-08-24	neg	neg	NA	D11	C8
C8_62060_COI_R	JQ388785.1	1206072	Culiseta longiareolata	98.607	646	9	0	1	646	646	1	0.0	1160	C7	NO	K	2023-08-24	neg	neg	NA	D11	C8
C8_62060_COI_R	MK713984.1	1206072	Culiseta longiareolata	98.454	647	10	0	1	647	647	1	0.0	1157	C7	NO	K	2023-08-24	neg	neg	NA	D11	C8
C8_62060_COI_R	MT993479.1	1206072	Culiseta longiareolata	98.602	644	9	0	1	644	662	19	0.0	1157	C7	NO	K	2023-08-24	neg	neg	NA	D11	C8
C8_62060_COI_R	MK863416.1	1206072	Culiseta longiareolata	98.142	646	12	0	1	646	646	1	0.0	1144	C7	NO	K	2023-08-24	neg	neg	NA	D11	C8
C8_62060_COI_R	OR229819.1	1206072	Culiseta longiareolata	98.287	642	10	1	1	642	642	2	0.0	1138	C7	NO	K	2023-08-24	neg	neg	NA	D11	C8
C8_62060_COI_R	MK863418.1	1206072	Culiseta longiareolata	97.527	647	14	2	1	646	646	1	0.0	1122	C7	NO	K	2023-08-24	neg	neg	NA	D11	C8
C8_62060_COI_R	MW535795.1	1206072	Culiseta longiareolata	98.551	621	9	0	1	621	621	1	0.0	1114	C7	NO	K	2023-08-24	neg	neg	NA	D11	C8
C8_62060_COI_R	MW535788.1	1206072	Culiseta longiareolata	98.551	621	9	0	1	621	621	1	0.0	1114	C7	NO	K	2023-08-24	neg	neg	NA	D11	C8
C9_62060_COI_R	OQ144322.1	120870	Ochlerotatus caspius	94.872	351	18	0	1	351	479	129	5.78e-164	582	C7	NO	K	2023-08-24	neg	neg	NA	E9	C9
C9_62060_COI_R	OQ144321.1	120870	Ochlerotatus caspius	94.872	351	18	0	1	351	479	129	5.78e-164	582	C7	NO	K	2023-08-24	neg	neg	NA	E9	C9
C9_62060_COI_R	LC476727.1	120870	Ochlerotatus caspius	94.872	351	18	0	1	351	461	111	5.78e-164	582	C7	NO	K	2023-08-24	neg	neg	NA	E9	C9
C9_62060_COI_R	LC476726.1	120870	Ochlerotatus caspius	94.872	351	18	0	1	351	443	93	5.78e-164	582	C7	NO	K	2023-08-24	neg	neg	NA	E9	C9
C9_62060_COI_R	MZ609765.1	663928	Ochlerotatus dorsalis	94.872	351	18	0	1	351	479	129	5.78e-164	582	C7	NO	K	2023-08-24	neg	neg	NA	E9	C9
C9_62060_COI_R	OK465142.1	120870	Ochlerotatus caspius	94.872	351	18	0	1	351	479	129	5.78e-164	582	C7	NO	K	2023-08-24	neg	neg	NA	E9	C9
C9_62060_COI_R	MW961305.1	120870	Ochlerotatus caspius	94.872	351	18	0	1	351	479	129	5.78e-164	582	C7	NO	K	2023-08-24	neg	neg	NA	E9	C9
C9_62060_COI_R	MT731128.1	120870	Ochlerotatus caspius	94.872	351	18	0	1	351	410	60	5.78e-164	582	C7	NO	K	2023-08-24	neg	neg	NA	E9	C9
C9_62060_COI_R	MT731126.1	120870	Ochlerotatus caspius	94.872	351	18	0	1	351	410	60	5.78e-164	582	C7	NO	K	2023-08-24	neg	neg	NA	E9	C9
C9_62060_COI_R	MW961306.1	120870	Ochlerotatus caspius	94.872	351	18	0	1	351	479	129	7.48e-163	579	C7	NO	K	2023-08-24	neg	neg	NA	E9	C9
C10_62060_COI_R	MK863420.1	1206072	Culiseta longiareolata	100.000	648	0	0	1	648	663	16	0.0	1197	C7	NO	K	2023-08-24	neg	neg	NA	G11	C10
C10_62060_COI_R	MK863419.1	1206072	Culiseta longiareolata	100.000	648	0	0	1	648	663	16	0.0	1197	C7	NO	K	2023-08-24	neg	neg	NA	G11	C10
C10_62060_COI_R	JQ388785.1	1206072	Culiseta longiareolata	100.000	648	0	0	1	648	663	16	0.0	1197	C7	NO	K	2023-08-24	neg	neg	NA	G11	C10
C10_62060_COI_R	MT993479.1	1206072	Culiseta longiareolata	100.000	648	0	0	1	648	679	32	0.0	1197	C7	NO	K	2023-08-24	neg	neg	NA	G11	C10
C10_62060_COI_R	MK713984.1	1206072	Culiseta longiareolata	99.846	648	1	0	1	648	664	17	0.0	1192	C7	NO	K	2023-08-24	neg	neg	NA	G11	C10
C10_62060_COI_R	OR229819.1	1206072	Culiseta longiareolata	99.846	648	1	0	1	648	659	12	0.0	1192	C7	NO	K	2023-08-24	neg	neg	NA	G11	C10
C10_62060_COI_R	MW535795.1	1206072	Culiseta longiareolata	100.000	638	0	0	1	638	638	1	0.0	1179	C7	NO	K	2023-08-24	neg	neg	NA	G11	C10
C10_62060_COI_R	MW535788.1	1206072	Culiseta longiareolata	100.000	638	0	0	1	638	638	1	0.0	1179	C7	NO	K	2023-08-24	neg	neg	NA	G11	C10
C10_62060_COI_R	MW535787.1	1206072	Culiseta longiareolata	100.000	638	0	0	1	638	638	1	0.0	1179	C7	NO	K	2023-08-24	neg	neg	NA	G11	C10
C10_62060_COI_R	MW535782.1	1206072	Culiseta longiareolata	100.000	638	0	0	1	638	638	1	0.0	1179	C7	NO	K	2023-08-24	neg	neg	NA	G11	C10
C11_62060_COI_R	MT506036.1	7175	Culex pipiens	97.077	479	14	0	1	479	489	11	0.0	832	C6	NO	M	2023-08-18	neg	neg	NA	A1	C11
C11_62060_COI_R	MT506035.1	7175	Culex pipiens	97.077	479	14	0	1	479	489	11	0.0	832	C6	NO	M	2023-08-18	neg	neg	NA	A1	C11
C11_62060_COI_R	MT506034.1	7175	Culex pipiens	97.077	479	14	0	1	479	489	11	0.0	832	C6	NO	M	2023-08-18	neg	neg	NA	A1	C11
C11_62060_COI_R	MK714002.1	7175	Culex pipiens	97.077	479	14	0	1	479	548	70	0.0	832	C6	NO	M	2023-08-18	neg	neg	NA	A1	C11
C11_62060_COI_R	LC054466.1	233155	Culex pipiens molestus	97.077	479	14	0	1	479	518	40	0.0	832	C6	NO	M	2023-08-18	neg	neg	NA	A1	C11
C11_62060_COI_R	OR835719.1	233155	Culex pipiens molestus	97.077	479	14	0	1	479	530	52	0.0	832	C6	NO	M	2023-08-18	neg	neg	NA	A1	C11
C11_62060_COI_R	LC670063.1	7175	Culex pipiens	97.077	479	14	0	1	479	500	22	0.0	832	C6	NO	M	2023-08-18	neg	neg	NA	A1	C11
C11_62060_COI_R	KM258193.1	7175	Culex pipiens	97.077	479	14	0	1	479	523	45	0.0	832	C6	NO	M	2023-08-18	neg	neg	NA	A1	C11
C11_62060_COI_R	KM258189.1	7175	Culex pipiens	97.077	479	14	0	1	479	523	45	0.0	832	C6	NO	M	2023-08-18	neg	neg	NA	A1	C11
C11_62060_COI_R	MW535824.1	7175	Culex pipiens	96.868	479	15	0	1	479	523	45	0.0	828	C6	NO	M	2023-08-18	neg	neg	NA	A1	C11
D1_62060_COI_R	OR965074.1	7175	Culex pipiens	94.611	167	9	0	1	167	411	245	4.70e-72	276	C3	YES	G	2023-08-03	neg	36.77	neg	E11	D1
D1_62060_COI_R	OR965072.1	7175	Culex pipiens	94.611	167	9	0	1	167	414	248	4.70e-72	276	C3	YES	G	2023-08-03	neg	36.77	neg	E11	D1
D1_62060_COI_R	OR127147.1	345742	Culex hutchinsoni	94.611	167	9	0	1	167	1887	1721	4.70e-72	276	C3	YES	G	2023-08-03	neg	36.77	neg	E11	D1
D1_62060_COI_R	OR835743.1	7175	Culex pipiens	94.611	167	9	0	1	167	410	244	4.70e-72	276	C3	YES	G	2023-08-03	neg	36.77	neg	E11	D1
D1_62060_COI_R	OR835741.1	7175	Culex pipiens	94.611	167	9	0	1	167	409	243	4.70e-72	276	C3	YES	G	2023-08-03	neg	36.77	neg	E11	D1
D1_62060_COI_R	OR835740.1	7175	Culex pipiens	94.611	167	9	0	1	167	411	245	4.70e-72	276	C3	YES	G	2023-08-03	neg	36.77	neg	E11	D1
D1_62060_COI_R	OR835739.1	7175	Culex pipiens	94.611	167	9	0	1	167	411	245	4.70e-72	276	C3	YES	G	2023-08-03	neg	36.77	neg	E11	D1
D1_62060_COI_R	OR835738.1	7175	Culex pipiens	94.611	167	9	0	1	167	411	245	4.70e-72	276	C3	YES	G	2023-08-03	neg	36.77	neg	E11	D1
D1_62060_COI_R	OR835737.1	7175	Culex pipiens	94.611	167	9	0	1	167	412	246	4.70e-72	276	C3	YES	G	2023-08-03	neg	36.77	neg	E11	D1
D1_62060_COI_R	OR835736.1	7175	Culex pipiens	94.611	167	9	0	1	167	411	245	4.70e-72	276	C3	YES	G	2023-08-03	neg	36.77	neg	E11	D1
D2_62060_COI_R	MK714002.1	7175	Culex pipiens	99.221	642	5	0	3	644	642	1	0.0	1164	C2	YES	E	2023-08-03	28.6	31	neg	D5	D2
D2_62060_COI_R	ON406278.1	7175	Culex pipiens	98.438	640	10	0	3	642	642	3	0.0	1138	C2	YES	E	2023-08-03	28.6	31	neg	D5	D2
D2_62060_COI_R	OR835719.1	233155	Culex pipiens molestus	99.199	624	5	0	3	626	624	1	0.0	1131	C2	YES	E	2023-08-03	28.6	31	neg	D5	D2
D2_62060_COI_R	KM258181.1	7175	Culex pipiens	99.190	617	5	0	3	619	617	1	0.0	1118	C2	YES	E	2023-08-03	28.6	31	neg	D5	D2
D2_62060_COI_R	KM258189.1	7175	Culex pipiens	99.190	617	5	0	3	619	617	1	0.0	1118	C2	YES	E	2023-08-03	28.6	31	neg	D5	D2
D2_62060_COI_R	MH463073.1	7175	Culex pipiens	97.969	640	13	0	5	644	640	1	0.0	1116	C2	YES	E	2023-08-03	28.6	31	neg	D5	D2
D2_62060_COI_R	JN592750.1	7175	Culex pipiens	99.028	617	6	0	3	619	617	1	0.0	1112	C2	YES	E	2023-08-03	28.6	31	neg	D5	D2
D2_62060_COI_R	JN592749.1	7175	Culex pipiens	99.028	617	6	0	3	619	617	1	0.0	1112	C2	YES	E	2023-08-03	28.6	31	neg	D5	D2
D2_62060_COI_R	MW535824.1	7175	Culex pipiens	98.865	617	7	0	3	619	617	1	0.0	1110	C2	YES	E	2023-08-03	28.6	31	neg	D5	D2
D2_62060_COI_R	LC054466.1	233155	Culex pipiens molestus	99.183	612	5	0	3	614	612	1	0.0	1109	C2	YES	E	2023-08-03	28.6	31	neg	D5	D2
D3_62060_COI_R	MT708616.1	120870	Ochlerotatus caspius	100.000	648	0	0	2	649	648	1	0.0	1197	C7	YES	K	2023-08-24	neg	33.1	neg	D7	D3
D3_62060_COI_R	MT708656.1	120870	Ochlerotatus caspius	99.846	648	1	0	2	649	648	1	0.0	1192	C7	YES	K	2023-08-24	neg	33.1	neg	D7	D3
D3_62060_COI_R	MT708650.1	120870	Ochlerotatus caspius	99.846	648	1	0	2	649	648	1	0.0	1192	C7	YES	K	2023-08-24	neg	33.1	neg	D7	D3
D3_62060_COI_R	MT708644.1	120870	Ochlerotatus caspius	99.846	648	1	0	2	649	648	1	0.0	1192	C7	YES	K	2023-08-24	neg	33.1	neg	D7	D3
D3_62060_COI_R	MT708631.1	120870	Ochlerotatus caspius	99.846	648	1	0	2	649	648	1	0.0	1192	C7	YES	K	2023-08-24	neg	33.1	neg	D7	D3
D3_62060_COI_R	MT708618.1	120870	Ochlerotatus caspius	99.846	648	1	0	2	649	648	1	0.0	1192	C7	YES	K	2023-08-24	neg	33.1	neg	D7	D3
D3_62060_COI_R	MT993477.1	120870	Ochlerotatus caspius	99.692	649	2	0	2	650	680	32	0.0	1188	C7	YES	K	2023-08-24	neg	33.1	neg	D7	D3
D3_62060_COI_R	MT708655.1	120870	Ochlerotatus caspius	99.691	648	2	0	2	649	648	1	0.0	1186	C7	YES	K	2023-08-24	neg	33.1	neg	D7	D3
D3_62060_COI_R	MT708649.1	120870	Ochlerotatus caspius	99.537	648	3	0	2	649	648	1	0.0	1181	C7	YES	K	2023-08-24	neg	33.1	neg	D7	D3
D3_62060_COI_R	MT708628.1	120870	Ochlerotatus caspius	99.537	648	3	0	2	649	648	1	0.0	1181	C7	YES	K	2023-08-24	neg	33.1	neg	D7	D3
D6_62060_COI_R	MK047313.1	120870	Ochlerotatus caspius	99.090	659	5	1	1	658	659	1	0.0	1184	C7	NO	K	2023-08-24	neg	neg	NA	A10	D6
D6_62060_COI_R	MK047306.1	120870	Ochlerotatus caspius	98.936	658	6	1	1	657	658	1	0.0	1177	C7	NO	K	2023-08-24	neg	neg	NA	A10	D6
D6_62060_COI_R	MT708646.1	120870	Ochlerotatus caspius	99.688	642	1	1	1	641	642	1	0.0	1175	C7	NO	K	2023-08-24	neg	neg	NA	A10	D6
D6_62060_COI_R	MT708638.1	120870	Ochlerotatus caspius	99.533	642	2	1	1	641	642	1	0.0	1170	C7	NO	K	2023-08-24	neg	neg	NA	A10	D6
D6_62060_COI_R	MT708619.1	120870	Ochlerotatus caspius	99.533	642	2	1	1	641	642	1	0.0	1170	C7	NO	K	2023-08-24	neg	neg	NA	A10	D6
D6_62060_COI_R	MT708654.1	120870	Ochlerotatus caspius	99.377	642	3	1	1	641	642	1	0.0	1164	C7	NO	K	2023-08-24	neg	neg	NA	A10	D6
D6_62060_COI_R	MT708649.1	120870	Ochlerotatus caspius	99.377	642	3	1	1	641	642	1	0.0	1164	C7	NO	K	2023-08-24	neg	neg	NA	A10	D6
D6_62060_COI_R	MT708642.1	120870	Ochlerotatus caspius	99.377	642	3	1	1	641	642	1	0.0	1164	C7	NO	K	2023-08-24	neg	neg	NA	A10	D6
D6_62060_COI_R	MT708617.1	120870	Ochlerotatus caspius	99.377	642	3	1	1	641	642	1	0.0	1164	C7	NO	K	2023-08-24	neg	neg	NA	A10	D6
D6_62060_COI_R	MT993477.1	120870	Ochlerotatus caspius	98.628	656	8	1	1	655	674	19	0.0	1162	C7	NO	K	2023-08-24	neg	neg	NA	A10	D6
D7_62060_COI_R	MH587221.1	7160	Aedes albopictus	100.000	626	0	0	1	626	2089	1464	0.0	1157	C7	NO	K	2023-08-24	neg	neg	NA	B9	D7
D7_62060_COI_R	MH587220.1	7160	Aedes albopictus	100.000	626	0	0	1	626	2089	1464	0.0	1157	C7	NO	K	2023-08-24	neg	neg	NA	B9	D7
D7_62060_COI_R	MH587219.1	7160	Aedes albopictus	100.000	626	0	0	1	626	2089	1464	0.0	1157	C7	NO	K	2023-08-24	neg	neg	NA	B9	D7
D7_62060_COI_R	MH587207.1	7160	Aedes albopictus	100.000	626	0	0	1	626	2089	1464	0.0	1157	C7	NO	K	2023-08-24	neg	neg	NA	B9	D7
D7_62060_COI_R	MH587206.1	7160	Aedes albopictus	100.000	626	0	0	1	626	2089	1464	0.0	1157	C7	NO	K	2023-08-24	neg	neg	NA	B9	D7
D7_62060_COI_R	MH587204.1	7160	Aedes albopictus	100.000	626	0	0	1	626	2089	1464	0.0	1157	C7	NO	K	2023-08-24	neg	neg	NA	B9	D7
D7_62060_COI_R	MH587201.1	7160	Aedes albopictus	100.000	626	0	0	1	626	2089	1464	0.0	1157	C7	NO	K	2023-08-24	neg	neg	NA	B9	D7
D7_62060_COI_R	MH587200.1	7160	Aedes albopictus	100.000	626	0	0	1	626	2089	1464	0.0	1157	C7	NO	K	2023-08-24	neg	neg	NA	B9	D7
D7_62060_COI_R	MH587199.1	7160	Aedes albopictus	100.000	626	0	0	1	626	2089	1464	0.0	1157	C7	NO	K	2023-08-24	neg	neg	NA	B9	D7
D7_62060_COI_R	MH587198.1	7160	Aedes albopictus	100.000	626	0	0	1	626	2089	1464	0.0	1157	C7	NO	K	2023-08-24	neg	neg	NA	B9	D7
D8_62060_COI_R	KT634315.1	120870	Ochlerotatus caspius	99.677	619	1	1	1	619	618	1	0.0	1131	C7	NO	K	2023-08-24	neg	33.1	neg	D7	D8
D8_62060_COI_R	MT708644.1	120870	Ochlerotatus caspius	99.838	616	0	1	1	616	615	1	0.0	1131	C7	NO	K	2023-08-24	neg	33.1	neg	D7	D8
D8_62060_COI_R	MT708616.1	120870	Ochlerotatus caspius	99.838	616	0	1	1	616	615	1	0.0	1131	C7	NO	K	2023-08-24	neg	33.1	neg	D7	D8
D8_62060_COI_R	MT993477.1	120870	Ochlerotatus caspius	99.516	620	2	1	1	620	647	29	0.0	1127	C7	NO	K	2023-08-24	neg	33.1	neg	D7	D8
D8_62060_COI_R	MT708656.1	120870	Ochlerotatus caspius	99.675	616	1	1	1	616	615	1	0.0	1125	C7	NO	K	2023-08-24	neg	33.1	neg	D7	D8
D8_62060_COI_R	MT708655.1	120870	Ochlerotatus caspius	99.675	616	1	1	1	616	615	1	0.0	1125	C7	NO	K	2023-08-24	neg	33.1	neg	D7	D8
D8_62060_COI_R	MT708650.1	120870	Ochlerotatus caspius	99.675	616	1	1	1	616	615	1	0.0	1125	C7	NO	K	2023-08-24	neg	33.1	neg	D7	D8
D8_62060_COI_R	MT708631.1	120870	Ochlerotatus caspius	99.675	616	1	1	1	616	615	1	0.0	1125	C7	NO	K	2023-08-24	neg	33.1	neg	D7	D8
D8_62060_COI_R	MT708618.1	120870	Ochlerotatus caspius	99.675	616	1	1	1	616	615	1	0.0	1125	C7	NO	K	2023-08-24	neg	33.1	neg	D7	D8
D8_62060_COI_R	MT708649.1	120870	Ochlerotatus caspius	99.513	616	2	1	1	616	615	1	0.0	1120	C7	NO	K	2023-08-24	neg	33.1	neg	D7	D8
D9_62060_COI_R	MT708619.1	120870	Ochlerotatus caspius	99.000	600	6	0	1	600	600	1	0.0	1086	C7	NO	K	2023-08-24	neg	neg	NA	F10	D9
D9_62060_COI_R	MT708640.1	120870	Ochlerotatus caspius	99.000	600	6	0	1	600	600	1	0.0	1085	C7	NO	K	2023-08-24	neg	neg	NA	F10	D9
D9_62060_COI_R	MK047313.1	120870	Ochlerotatus caspius	98.835	601	7	0	1	601	617	17	0.0	1081	C7	NO	K	2023-08-24	neg	neg	NA	F10	D9
D9_62060_COI_R	MT708657.1	120870	Ochlerotatus caspius	98.833	600	7	0	1	600	600	1	0.0	1081	C7	NO	K	2023-08-24	neg	neg	NA	F10	D9
D9_62060_COI_R	MT708654.1	120870	Ochlerotatus caspius	98.833	600	7	0	1	600	600	1	0.0	1081	C7	NO	K	2023-08-24	neg	neg	NA	F10	D9
D9_62060_COI_R	MT708649.1	120870	Ochlerotatus caspius	98.833	600	7	0	1	600	600	1	0.0	1081	C7	NO	K	2023-08-24	neg	neg	NA	F10	D9
D9_62060_COI_R	MT708646.1	120870	Ochlerotatus caspius	98.833	600	7	0	1	600	600	1	0.0	1081	C7	NO	K	2023-08-24	neg	neg	NA	F10	D9
D9_62060_COI_R	MT708638.1	120870	Ochlerotatus caspius	98.833	600	7	0	1	600	600	1	0.0	1081	C7	NO	K	2023-08-24	neg	neg	NA	F10	D9
D9_62060_COI_R	MT708617.1	120870	Ochlerotatus caspius	98.833	600	7	0	1	600	600	1	0.0	1081	C7	NO	K	2023-08-24	neg	neg	NA	F10	D9
D9_62060_COI_R	MT708626.1	120870	Ochlerotatus caspius	98.992	595	6	0	1	595	595	1	0.0	1077	C7	NO	K	2023-08-24	neg	neg	NA	F10	D9
D10_62060_COI_R	MT708655.1	120870	Ochlerotatus caspius	98.876	623	6	1	1	622	624	2	0.0	1122	C7	NO	K	2023-08-24	neg	neg	NA	G7	D10
D10_62060_COI_R	MT708650.1	120870	Ochlerotatus caspius	98.876	623	6	1	1	622	624	2	0.0	1122	C7	NO	K	2023-08-24	neg	neg	NA	G7	D10
D10_62060_COI_R	MT708644.1	120870	Ochlerotatus caspius	98.876	623	6	1	1	622	624	2	0.0	1122	C7	NO	K	2023-08-24	neg	neg	NA	G7	D10
D10_62060_COI_R	MT708616.1	120870	Ochlerotatus caspius	98.876	623	6	1	1	622	624	2	0.0	1122	C7	NO	K	2023-08-24	neg	neg	NA	G7	D10
D10_62060_COI_R	MT993477.1	120870	Ochlerotatus caspius	98.716	623	7	1	1	622	656	34	0.0	1116	C7	NO	K	2023-08-24	neg	neg	NA	G7	D10
D10_62060_COI_R	MT708656.1	120870	Ochlerotatus caspius	98.716	623	7	1	1	622	624	2	0.0	1116	C7	NO	K	2023-08-24	neg	neg	NA	G7	D10
D10_62060_COI_R	MT708649.1	120870	Ochlerotatus caspius	98.716	623	7	1	1	622	624	2	0.0	1116	C7	NO	K	2023-08-24	neg	neg	NA	G7	D10
D10_62060_COI_R	MT708646.1	120870	Ochlerotatus caspius	98.716	623	7	1	1	622	624	2	0.0	1116	C7	NO	K	2023-08-24	neg	neg	NA	G7	D10
D10_62060_COI_R	MT708642.1	120870	Ochlerotatus caspius	98.716	623	7	1	1	622	624	2	0.0	1116	C7	NO	K	2023-08-24	neg	neg	NA	G7	D10
D10_62060_COI_R	MT708638.1	120870	Ochlerotatus caspius	98.716	623	7	1	1	622	624	2	0.0	1116	C7	NO	K	2023-08-24	neg	neg	NA	G7	D10
D11_62060_COI_R	MK714012.1	7175	Culex pipiens	100.000	632	0	0	3	634	633	2	0.0	1168	C6	NO	M	2023-08-18	37.9	neg	NA	B1	D11
D11_62060_COI_R	MK714001.1	7175	Culex pipiens	100.000	632	0	0	3	634	634	3	0.0	1168	C6	NO	M	2023-08-18	37.9	neg	NA	B1	D11
D11_62060_COI_R	MK713996.1	7175	Culex pipiens	100.000	632	0	0	3	634	633	2	0.0	1168	C6	NO	M	2023-08-18	37.9	neg	NA	B1	D11
D11_62060_COI_R	MK713995.1	7175	Culex pipiens	100.000	632	0	0	3	634	633	2	0.0	1168	C6	NO	M	2023-08-18	37.9	neg	NA	B1	D11
D11_62060_COI_R	MK713994.1	7175	Culex pipiens	100.000	632	0	0	3	634	633	2	0.0	1168	C6	NO	M	2023-08-18	37.9	neg	NA	B1	D11
D11_62060_COI_R	MK713993.1	7176	Culex quinquefasciatus	100.000	632	0	0	3	634	633	2	0.0	1168	C6	NO	M	2023-08-18	37.9	neg	NA	B1	D11
D11_62060_COI_R	MK713992.1	7175	Culex pipiens	100.000	632	0	0	3	634	633	2	0.0	1168	C6	NO	M	2023-08-18	37.9	neg	NA	B1	D11
D11_62060_COI_R	MK713988.1	7175	Culex pipiens	100.000	632	0	0	3	634	633	2	0.0	1168	C6	NO	M	2023-08-18	37.9	neg	NA	B1	D11
D11_62060_COI_R	MK713986.1	7175	Culex pipiens	100.000	632	0	0	3	634	634	3	0.0	1168	C6	NO	M	2023-08-18	37.9	neg	NA	B1	D11
D11_62060_COI_R	MK713982.1	233155	Culex pipiens molestus	100.000	632	0	0	3	634	633	2	0.0	1168	C6	NO	M	2023-08-18	37.9	neg	NA	B1	D11
E2_62060_COI_R	OR965074.1	7175	Culex pipiens	98.801	584	7	0	1	584	593	10	0.0	1053	C2	YES	E	2023-08-03	38.8	neg	neg	D6	E2
E2_62060_COI_R	OR965072.1	7175	Culex pipiens	98.801	584	7	0	1	584	596	13	0.0	1053	C2	YES	E	2023-08-03	38.8	neg	neg	D6	E2
E2_62060_COI_R	OR127147.1	345742	Culex hutchinsoni	98.801	584	7	0	1	584	2069	1486	0.0	1053	C2	YES	E	2023-08-03	38.8	neg	neg	D6	E2
E2_62060_COI_R	OR835743.1	7175	Culex pipiens	98.801	584	7	0	1	584	592	9	0.0	1053	C2	YES	E	2023-08-03	38.8	neg	neg	D6	E2
E2_62060_COI_R	OR835736.1	7175	Culex pipiens	98.801	584	7	0	1	584	593	10	0.0	1053	C2	YES	E	2023-08-03	38.8	neg	neg	D6	E2
E2_62060_COI_R	OP715577.1	7175	Culex pipiens	98.801	584	7	0	1	584	585	2	0.0	1053	C2	YES	E	2023-08-03	38.8	neg	neg	D6	E2
E2_62060_COI_R	OQ954711.1	7175	Culex pipiens	98.801	584	7	0	1	584	591	8	0.0	1053	C2	YES	E	2023-08-03	38.8	neg	neg	D6	E2
E2_62060_COI_R	LC704473.1	7176	Culex quinquefasciatus	98.801	584	7	0	1	584	595	12	0.0	1053	C2	YES	E	2023-08-03	38.8	neg	neg	D6	E2
E2_62060_COI_R	LC704465.1	7176	Culex quinquefasciatus	98.801	584	7	0	1	584	597	14	0.0	1053	C2	YES	E	2023-08-03	38.8	neg	neg	D6	E2
E2_62060_COI_R	ON351297.1	7176	Culex quinquefasciatus	98.801	584	7	0	1	584	584	1	0.0	1053	C2	YES	E	2023-08-03	38.8	neg	neg	D6	E2
E4_62060_COI_R	MT993477.1	120870	Ochlerotatus caspius	98.580	634	9	0	2	635	662	29	0.0	1123	C5	NO	F	2023-08-03	neg	neg	neg	B7	E4
E4_62060_COI_R	MT708655.1	120870	Ochlerotatus caspius	98.730	630	8	0	2	631	630	1	0.0	1122	C5	NO	F	2023-08-03	neg	neg	neg	B7	E4
E4_62060_COI_R	MT708650.1	120870	Ochlerotatus caspius	98.730	630	8	0	2	631	630	1	0.0	1122	C5	NO	F	2023-08-03	neg	neg	neg	B7	E4
E4_62060_COI_R	MT708649.1	120870	Ochlerotatus caspius	98.730	630	8	0	2	631	630	1	0.0	1122	C5	NO	F	2023-08-03	neg	neg	neg	B7	E4
E4_62060_COI_R	MT708631.1	120870	Ochlerotatus caspius	98.730	630	8	0	2	631	630	1	0.0	1122	C5	NO	F	2023-08-03	neg	neg	neg	B7	E4
E4_62060_COI_R	LC090042.1	120870	Ochlerotatus caspius	98.728	629	8	0	2	630	629	1	0.0	1120	C5	NO	F	2023-08-03	neg	neg	neg	B7	E4
E4_62060_COI_R	MT708635.1	120870	Ochlerotatus caspius	98.726	628	8	0	2	629	628	1	0.0	1118	C5	NO	F	2023-08-03	neg	neg	neg	B7	E4
E4_62060_COI_R	MT708662.1	120870	Ochlerotatus caspius	98.571	630	9	0	2	631	630	1	0.0	1116	C5	NO	F	2023-08-03	neg	neg	neg	B7	E4
E4_62060_COI_R	MT708657.1	120870	Ochlerotatus caspius	98.571	630	9	0	2	631	630	1	0.0	1116	C5	NO	F	2023-08-03	neg	neg	neg	B7	E4
E4_62060_COI_R	MT708653.1	120870	Ochlerotatus caspius	98.571	630	9	0	2	631	630	1	0.0	1116	C5	NO	F	2023-08-03	neg	neg	neg	B7	E4
E5_62060_COI_R	MT993484.1	7163	Aedes vexans	99.846	648	1	0	1	648	679	32	0.0	1192	C5	NO	F	2023-08-03	neg	neg	neg	H7	E5
E5_62060_COI_R	MK402911.1	7163	Aedes vexans	99.843	638	1	0	1	638	638	1	0.0	1173	C5	NO	F	2023-08-03	neg	neg	neg	H7	E5
E5_62060_COI_R	MK402895.1	7163	Aedes vexans	99.843	638	1	0	1	638	638	1	0.0	1173	C5	NO	F	2023-08-03	neg	neg	neg	H7	E5
E5_62060_COI_R	MK402823.1	7163	Aedes vexans	99.843	638	1	0	1	638	638	1	0.0	1173	C5	NO	F	2023-08-03	neg	neg	neg	H7	E5
E5_62060_COI_R	MK402709.1	7163	Aedes vexans	99.843	638	1	0	1	638	638	1	0.0	1173	C5	NO	F	2023-08-03	neg	neg	neg	H7	E5
E5_62060_COI_R	MK403543.1	7163	Aedes vexans	99.843	638	1	0	1	638	638	1	0.0	1173	C5	NO	F	2023-08-03	neg	neg	neg	H7	E5
E5_62060_COI_R	MK403188.1	7163	Aedes vexans	99.843	638	1	0	1	638	638	1	0.0	1173	C5	NO	F	2023-08-03	neg	neg	neg	H7	E5
E5_62060_COI_R	MK403115.1	7163	Aedes vexans	99.843	638	1	0	1	638	638	1	0.0	1173	C5	NO	F	2023-08-03	neg	neg	neg	H7	E5
E5_62060_COI_R	KM258253.1	7163	Aedes vexans	99.843	638	1	0	1	638	638	1	0.0	1173	C5	NO	F	2023-08-03	neg	neg	neg	H7	E5
E5_62060_COI_R	KM258247.1	7163	Aedes vexans	99.843	638	1	0	1	638	638	1	0.0	1173	C5	NO	F	2023-08-03	neg	neg	neg	H7	E5
E6_62060_COI_R	MK863420.1	1206072	Culiseta longiareolata	98.630	657	8	1	2	658	664	9	0.0	1175	C7	NO	K	2023-08-24	neg	neg	NA	A11	E6
E6_62060_COI_R	MK863419.1	1206072	Culiseta longiareolata	98.630	657	8	1	2	658	664	9	0.0	1175	C7	NO	K	2023-08-24	neg	neg	NA	A11	E6
E6_62060_COI_R	JQ388785.1	1206072	Culiseta longiareolata	98.630	657	8	1	2	658	664	9	0.0	1175	C7	NO	K	2023-08-24	neg	neg	NA	A11	E6
E6_62060_COI_R	MT993479.1	1206072	Culiseta longiareolata	98.630	657	8	1	2	658	680	25	0.0	1175	C7	NO	K	2023-08-24	neg	neg	NA	A11	E6
E6_62060_COI_R	MK713984.1	1206072	Culiseta longiareolata	98.478	657	9	1	2	658	665	10	0.0	1170	C7	NO	K	2023-08-24	neg	neg	NA	A11	E6
E6_62060_COI_R	OR229819.1	1206072	Culiseta longiareolata	98.478	657	8	2	2	658	660	6	0.0	1168	C7	NO	K	2023-08-24	neg	neg	NA	A11	E6
E6_62060_COI_R	MW535795.1	1206072	Culiseta longiareolata	99.061	639	6	0	2	640	639	1	0.0	1158	C7	NO	K	2023-08-24	neg	neg	NA	A11	E6
E6_62060_COI_R	MW535788.1	1206072	Culiseta longiareolata	99.061	639	6	0	2	640	639	1	0.0	1158	C7	NO	K	2023-08-24	neg	neg	NA	A11	E6
E6_62060_COI_R	MW535787.1	1206072	Culiseta longiareolata	99.061	639	6	0	2	640	639	1	0.0	1158	C7	NO	K	2023-08-24	neg	neg	NA	A11	E6
E6_62060_COI_R	MW535782.1	1206072	Culiseta longiareolata	99.061	639	6	0	2	640	639	1	0.0	1158	C7	NO	K	2023-08-24	neg	neg	NA	A11	E6
E7_62060_COI_R	MK047313.1	120870	Ochlerotatus caspius	97.741	664	15	0	1	664	664	1	0.0	1162	C7	NO	K	2023-08-24	neg	neg	NA	C10	E7
E7_62060_COI_R	MK047306.1	120870	Ochlerotatus caspius	97.436	663	17	0	1	663	663	1	0.0	1151	C7	NO	K	2023-08-24	neg	neg	NA	C10	E7
E7_62060_COI_R	MT708638.1	120870	Ochlerotatus caspius	98.145	647	12	0	1	647	647	1	0.0	1149	C7	NO	K	2023-08-24	neg	neg	NA	C10	E7
E7_62060_COI_R	MT708646.1	120870	Ochlerotatus caspius	97.991	647	13	0	1	647	647	1	0.0	1144	C7	NO	K	2023-08-24	neg	neg	NA	C10	E7
E7_62060_COI_R	MT708619.1	120870	Ochlerotatus caspius	97.836	647	14	0	1	647	647	1	0.0	1138	C7	NO	K	2023-08-24	neg	neg	NA	C10	E7
E7_62060_COI_R	MK403354.1	120870	Ochlerotatus caspius	98.276	638	11	0	1	638	638	1	0.0	1136	C7	NO	K	2023-08-24	neg	neg	NA	C10	E7
E7_62060_COI_R	MT708654.1	120870	Ochlerotatus caspius	97.682	647	15	0	1	647	647	1	0.0	1133	C7	NO	K	2023-08-24	neg	neg	NA	C10	E7
E7_62060_COI_R	MT708649.1	120870	Ochlerotatus caspius	97.682	647	15	0	1	647	647	1	0.0	1133	C7	NO	K	2023-08-24	neg	neg	NA	C10	E7
E7_62060_COI_R	MT708642.1	120870	Ochlerotatus caspius	97.682	647	15	0	1	647	647	1	0.0	1133	C7	NO	K	2023-08-24	neg	neg	NA	C10	E7
E7_62060_COI_R	MT708640.1	120870	Ochlerotatus caspius	97.682	647	15	0	1	647	647	1	0.0	1133	C7	NO	K	2023-08-24	neg	neg	NA	C10	E7
E8_62060_COI_R	MT993484.1	7163	Aedes vexans	99.401	668	2	2	4	671	684	19	0.0	1210	C7	NO	K	2023-08-24	neg	neg	NA	D8	E8
E8_62060_COI_R	MH348259.2	7163	Aedes vexans	99.844	643	1	0	4	646	643	1	0.0	1182	C7	NO	K	2023-08-24	neg	neg	NA	D8	E8
E8_62060_COI_R	MK402911.1	7163	Aedes vexans	99.689	643	2	0	4	646	643	1	0.0	1177	C7	NO	K	2023-08-24	neg	neg	NA	D8	E8
E8_62060_COI_R	MK402895.1	7163	Aedes vexans	99.689	643	2	0	4	646	643	1	0.0	1177	C7	NO	K	2023-08-24	neg	neg	NA	D8	E8
E8_62060_COI_R	MK402709.1	7163	Aedes vexans	99.689	643	2	0	4	646	643	1	0.0	1177	C7	NO	K	2023-08-24	neg	neg	NA	D8	E8
E8_62060_COI_R	MK403543.1	7163	Aedes vexans	99.689	643	2	0	4	646	643	1	0.0	1177	C7	NO	K	2023-08-24	neg	neg	NA	D8	E8
E8_62060_COI_R	MK403520.1	7163	Aedes vexans	99.689	643	2	0	4	646	643	1	0.0	1177	C7	NO	K	2023-08-24	neg	neg	NA	D8	E8
E8_62060_COI_R	MK403188.1	7163	Aedes vexans	99.689	643	2	0	4	646	643	1	0.0	1177	C7	NO	K	2023-08-24	neg	neg	NA	D8	E8
E8_62060_COI_R	MK403115.1	7163	Aedes vexans	99.689	643	2	0	4	646	643	1	0.0	1177	C7	NO	K	2023-08-24	neg	neg	NA	D8	E8
E8_62060_COI_R	KM258247.1	7163	Aedes vexans	99.689	643	2	0	4	646	643	1	0.0	1177	C7	NO	K	2023-08-24	neg	neg	NA	D8	E8
E9_62060_COI_R	MK863420.1	1206072	Culiseta longiareolata	99.849	664	0	1	1	664	663	1	0.0	1219	C7	NO	K	2023-08-24	neg	neg	NA	F11	E9
E9_62060_COI_R	MK863419.1	1206072	Culiseta longiareolata	99.849	664	0	1	1	664	663	1	0.0	1219	C7	NO	K	2023-08-24	neg	neg	NA	F11	E9
E9_62060_COI_R	JQ388785.1	1206072	Culiseta longiareolata	99.849	664	0	1	1	664	663	1	0.0	1219	C7	NO	K	2023-08-24	neg	neg	NA	F11	E9
E9_62060_COI_R	MK713984.1	1206072	Culiseta longiareolata	99.699	665	1	1	1	665	664	1	0.0	1216	C7	NO	K	2023-08-24	neg	neg	NA	F11	E9
E9_62060_COI_R	MT993479.1	1206072	Culiseta longiareolata	99.849	662	0	1	1	662	679	19	0.0	1216	C7	NO	K	2023-08-24	neg	neg	NA	F11	E9
E9_62060_COI_R	OR229819.1	1206072	Culiseta longiareolata	99.545	660	2	1	1	660	659	1	0.0	1201	C7	NO	K	2023-08-24	neg	neg	NA	F11	E9
E9_62060_COI_R	MW535795.1	1206072	Culiseta longiareolata	100.000	638	0	0	1	638	638	1	0.0	1179	C7	NO	K	2023-08-24	neg	neg	NA	F11	E9
E9_62060_COI_R	MW535788.1	1206072	Culiseta longiareolata	100.000	638	0	0	1	638	638	1	0.0	1179	C7	NO	K	2023-08-24	neg	neg	NA	F11	E9
E9_62060_COI_R	MW535787.1	1206072	Culiseta longiareolata	100.000	638	0	0	1	638	638	1	0.0	1179	C7	NO	K	2023-08-24	neg	neg	NA	F11	E9
E9_62060_COI_R	MW535782.1	1206072	Culiseta longiareolata	100.000	638	0	0	1	638	638	1	0.0	1179	C7	NO	K	2023-08-24	neg	neg	NA	F11	E9
E10_62060_COI_R	MT708640.1	120870	Ochlerotatus caspius	99.377	642	3	1	1	641	642	1	0.0	1168	C7	NO	K	2023-08-24	neg	neg	NA	G8	E10
E10_62060_COI_R	MK047313.1	120870	Ochlerotatus caspius	99.222	643	4	1	1	642	659	17	0.0	1164	C7	NO	K	2023-08-24	neg	neg	NA	G8	E10
E10_62060_COI_R	MK047306.1	120870	Ochlerotatus caspius	99.222	643	4	1	1	642	658	16	0.0	1164	C7	NO	K	2023-08-24	neg	neg	NA	G8	E10
E10_62060_COI_R	MT708637.1	120870	Ochlerotatus caspius	99.221	642	4	1	1	641	642	1	0.0	1162	C7	NO	K	2023-08-24	neg	neg	NA	G8	E10
E10_62060_COI_R	MT708619.1	120870	Ochlerotatus caspius	99.221	642	4	1	1	641	642	1	0.0	1162	C7	NO	K	2023-08-24	neg	neg	NA	G8	E10
E10_62060_COI_R	MT708654.1	120870	Ochlerotatus caspius	99.065	642	5	1	1	641	642	1	0.0	1157	C7	NO	K	2023-08-24	neg	neg	NA	G8	E10
E10_62060_COI_R	MT708646.1	120870	Ochlerotatus caspius	99.065	642	5	1	1	641	642	1	0.0	1157	C7	NO	K	2023-08-24	neg	neg	NA	G8	E10
E10_62060_COI_R	MT708639.1	120870	Ochlerotatus caspius	99.065	642	5	1	1	641	642	1	0.0	1157	C7	NO	K	2023-08-24	neg	neg	NA	G8	E10
E10_62060_COI_R	MT708633.1	120870	Ochlerotatus caspius	99.065	642	5	1	1	641	642	1	0.0	1157	C7	NO	K	2023-08-24	neg	neg	NA	G8	E10
E10_62060_COI_R	MT708617.1	120870	Ochlerotatus caspius	99.065	642	5	1	1	641	642	1	0.0	1157	C7	NO	K	2023-08-24	neg	neg	NA	G8	E10
F2_62060_COI_R	MK714012.1	7175	Culex pipiens	98.837	602	7	0	1	602	602	1	0.0	1086	C2	YES	E	2023-07-25	neg	36.1	neg	F8	F2
F2_62060_COI_R	MK714001.1	7175	Culex pipiens	98.837	602	7	0	1	602	603	2	0.0	1086	C2	YES	E	2023-07-25	neg	36.1	neg	F8	F2
F2_62060_COI_R	MK713996.1	7175	Culex pipiens	98.837	602	7	0	1	602	602	1	0.0	1086	C2	YES	E	2023-07-25	neg	36.1	neg	F8	F2
F2_62060_COI_R	MK713995.1	7175	Culex pipiens	98.837	602	7	0	1	602	602	1	0.0	1086	C2	YES	E	2023-07-25	neg	36.1	neg	F8	F2
F2_62060_COI_R	MK713994.1	7175	Culex pipiens	98.837	602	7	0	1	602	602	1	0.0	1086	C2	YES	E	2023-07-25	neg	36.1	neg	F8	F2
F2_62060_COI_R	MK713993.1	7176	Culex quinquefasciatus	98.837	602	7	0	1	602	602	1	0.0	1086	C2	YES	E	2023-07-25	neg	36.1	neg	F8	F2
F2_62060_COI_R	MK713992.1	7175	Culex pipiens	98.837	602	7	0	1	602	602	1	0.0	1086	C2	YES	E	2023-07-25	neg	36.1	neg	F8	F2
F2_62060_COI_R	MK713988.1	7175	Culex pipiens	98.837	602	7	0	1	602	602	1	0.0	1086	C2	YES	E	2023-07-25	neg	36.1	neg	F8	F2
F2_62060_COI_R	MK713986.1	7175	Culex pipiens	98.837	602	7	0	1	602	603	2	0.0	1086	C2	YES	E	2023-07-25	neg	36.1	neg	F8	F2
F2_62060_COI_R	MK713982.1	233155	Culex pipiens molestus	98.837	602	7	0	1	602	602	1	0.0	1086	C2	YES	E	2023-07-25	neg	36.1	neg	F8	F2
F3_62060_COI_R	MK402677.1	120870	Ochlerotatus caspius	95.981	622	23	2	1	621	621	1	0.0	1018	C7	YES	K	2023-08-24	neg	34.3	39.6	G9	F3
F3_62060_COI_R	MK402898.1	7163	Aedes vexans	95.820	622	24	2	1	621	621	1	0.0	1013	C7	YES	K	2023-08-24	neg	34.3	39.6	G9	F3
F3_62060_COI_R	LC090042.1	120870	Ochlerotatus caspius	95.820	622	24	2	1	621	629	9	0.0	1013	C7	YES	K	2023-08-24	neg	34.3	39.6	G9	F3
F3_62060_COI_R	MW961303.1	120870	Ochlerotatus caspius	95.820	622	24	2	1	621	621	1	0.0	1013	C7	YES	K	2023-08-24	neg	34.3	39.6	G9	F3
F3_62060_COI_R	OQ144324.1	120870	Ochlerotatus caspius	95.955	618	23	2	4	620	618	2	0.0	1011	C7	YES	K	2023-08-24	neg	34.3	39.6	G9	F3
F3_62060_COI_R	MT708662.1	120870	Ochlerotatus caspius	95.659	622	25	2	1	621	630	10	0.0	1007	C7	YES	K	2023-08-24	neg	34.3	39.6	G9	F3
F3_62060_COI_R	MT708651.1	120870	Ochlerotatus caspius	95.659	622	25	2	1	621	630	10	0.0	1007	C7	YES	K	2023-08-24	neg	34.3	39.6	G9	F3
F3_62060_COI_R	MT708649.1	120870	Ochlerotatus caspius	95.659	622	25	2	1	621	630	10	0.0	1007	C7	YES	K	2023-08-24	neg	34.3	39.6	G9	F3
F3_62060_COI_R	MT708644.1	120870	Ochlerotatus caspius	95.659	622	25	2	1	621	630	10	0.0	1007	C7	YES	K	2023-08-24	neg	34.3	39.6	G9	F3
F3_62060_COI_R	MT708616.1	120870	Ochlerotatus caspius	95.659	622	25	2	1	621	630	10	0.0	1007	C7	YES	K	2023-08-24	neg	34.3	39.6	G9	F3
F4_62060_COI_R	MT993484.1	7163	Aedes vexans	99.540	652	3	0	1	652	679	28	0.0	1190	C5	NO	F	2023-08-03	neg	neg	neg	C7	F4
F4_62060_COI_R	MK402915.1	7163	Aedes vexans	99.687	638	2	0	1	638	638	1	0.0	1170	C5	NO	F	2023-08-03	neg	neg	neg	C7	F4
F4_62060_COI_R	MK402764.1	7163	Aedes vexans	99.687	638	2	0	1	638	638	1	0.0	1170	C5	NO	F	2023-08-03	neg	neg	neg	C7	F4
F4_62060_COI_R	MK403275.1	7163	Aedes vexans	99.687	638	2	0	1	638	638	1	0.0	1170	C5	NO	F	2023-08-03	neg	neg	neg	C7	F4
F4_62060_COI_R	MK403261.1	7163	Aedes vexans	99.687	638	2	0	1	638	638	1	0.0	1170	C5	NO	F	2023-08-03	neg	neg	neg	C7	F4
F4_62060_COI_R	MK403064.1	7163	Aedes vexans	99.687	638	2	0	1	638	638	1	0.0	1170	C5	NO	F	2023-08-03	neg	neg	neg	C7	F4
F4_62060_COI_R	MH643762.1	7163	Aedes vexans	99.687	638	2	0	1	638	638	1	0.0	1170	C5	NO	F	2023-08-03	neg	neg	neg	C7	F4
F4_62060_COI_R	KM258246.1	7163	Aedes vexans	99.687	638	2	0	1	638	638	1	0.0	1170	C5	NO	F	2023-08-03	neg	neg	neg	C7	F4
F4_62060_COI_R	MK403543.1	7163	Aedes vexans	99.530	638	3	0	1	638	638	1	0.0	1164	C5	NO	F	2023-08-03	neg	neg	neg	C7	F4
F4_62060_COI_R	MK403520.1	7163	Aedes vexans	99.530	638	3	0	1	638	638	1	0.0	1164	C5	NO	F	2023-08-03	neg	neg	neg	C7	F4
F5_62060_COI_R	MT708646.1	120870	Ochlerotatus caspius	99.195	621	5	0	1	621	621	1	0.0	1129	C6	NO	M	2023-08-18	neg	neg	NA	A12	F5
F5_62060_COI_R	MT708638.1	120870	Ochlerotatus caspius	99.195	621	5	0	1	621	621	1	0.0	1129	C6	NO	M	2023-08-18	neg	neg	NA	A12	F5
F5_62060_COI_R	MT708619.1	120870	Ochlerotatus caspius	99.195	621	5	0	1	621	621	1	0.0	1129	C6	NO	M	2023-08-18	neg	neg	NA	A12	F5
F5_62060_COI_R	MT708654.1	120870	Ochlerotatus caspius	99.034	621	6	0	1	621	621	1	0.0	1123	C6	NO	M	2023-08-18	neg	neg	NA	A12	F5
F5_62060_COI_R	MT708649.1	120870	Ochlerotatus caspius	99.034	621	6	0	1	621	621	1	0.0	1123	C6	NO	M	2023-08-18	neg	neg	NA	A12	F5
F5_62060_COI_R	MT708617.1	120870	Ochlerotatus caspius	99.034	621	6	0	1	621	621	1	0.0	1123	C6	NO	M	2023-08-18	neg	neg	NA	A12	F5
F5_62060_COI_R	MK047313.1	120870	Ochlerotatus caspius	98.720	625	8	0	1	625	638	14	0.0	1120	C6	NO	M	2023-08-18	neg	neg	NA	A12	F5
F5_62060_COI_R	MT708657.1	120870	Ochlerotatus caspius	98.873	621	7	0	1	621	621	1	0.0	1118	C6	NO	M	2023-08-18	neg	neg	NA	A12	F5
F5_62060_COI_R	MT708642.1	120870	Ochlerotatus caspius	98.873	621	7	0	1	621	621	1	0.0	1118	C6	NO	M	2023-08-18	neg	neg	NA	A12	F5
F5_62060_COI_R	MT708640.1	120870	Ochlerotatus caspius	98.873	621	7	0	1	621	621	1	0.0	1118	C6	NO	M	2023-08-18	neg	neg	NA	A12	F5
F6_62060_COI_R	OR250660.1	1206072	Culiseta longiareolata	100.000	49	0	0	1	49	621	573	3.04e-17	91.6	C7	NO	K	2023-08-24	neg	neg	NA	A12	F6
F6_62060_COI_R	OR250659.1	1206072	Culiseta longiareolata	100.000	49	0	0	1	49	621	573	3.04e-17	91.6	C7	NO	K	2023-08-24	neg	neg	NA	A12	F6
F6_62060_COI_R	OR250658.1	1206072	Culiseta longiareolata	100.000	49	0	0	1	49	621	573	3.04e-17	91.6	C7	NO	K	2023-08-24	neg	neg	NA	A12	F6
F6_62060_COI_R	OR250657.1	1206072	Culiseta longiareolata	100.000	49	0	0	1	49	621	573	3.04e-17	91.6	C7	NO	K	2023-08-24	neg	neg	NA	A12	F6
F6_62060_COI_R	OR229819.1	1206072	Culiseta longiareolata	100.000	49	0	0	1	49	655	607	3.04e-17	91.6	C7	NO	K	2023-08-24	neg	neg	NA	A12	F6
F6_62060_COI_R	LC484858.1	1206072	Culiseta longiareolata	100.000	49	0	0	1	49	608	560	3.04e-17	91.6	C7	NO	K	2023-08-24	neg	neg	NA	A12	F6
F6_62060_COI_R	MW535795.1	1206072	Culiseta longiareolata	100.000	49	0	0	1	49	634	586	3.04e-17	91.6	C7	NO	K	2023-08-24	neg	neg	NA	A12	F6
F6_62060_COI_R	MW535788.1	1206072	Culiseta longiareolata	100.000	49	0	0	1	49	634	586	3.04e-17	91.6	C7	NO	K	2023-08-24	neg	neg	NA	A12	F6
F6_62060_COI_R	MW535787.1	1206072	Culiseta longiareolata	100.000	49	0	0	1	49	634	586	3.04e-17	91.6	C7	NO	K	2023-08-24	neg	neg	NA	A12	F6
F6_62060_COI_R	MW535782.1	1206072	Culiseta longiareolata	100.000	49	0	0	1	49	634	586	3.04e-17	91.6	C7	NO	K	2023-08-24	neg	neg	NA	A12	F6
F7_62060_COI_R	MT708619.1	120870	Ochlerotatus caspius	99.334	601	4	0	1	601	601	1	0.0	1096	C7	NO	K	2023-08-24	neg	neg	NA	C11	F7
F7_62060_COI_R	MT708657.1	120870	Ochlerotatus caspius	99.168	601	5	0	1	601	601	1	0.0	1090	C7	NO	K	2023-08-24	neg	neg	NA	C11	F7
F7_62060_COI_R	MT708654.1	120870	Ochlerotatus caspius	99.168	601	5	0	1	601	601	1	0.0	1090	C7	NO	K	2023-08-24	neg	neg	NA	C11	F7
F7_62060_COI_R	MT708649.1	120870	Ochlerotatus caspius	99.168	601	5	0	1	601	601	1	0.0	1090	C7	NO	K	2023-08-24	neg	neg	NA	C11	F7
F7_62060_COI_R	MT708646.1	120870	Ochlerotatus caspius	99.168	601	5	0	1	601	601	1	0.0	1090	C7	NO	K	2023-08-24	neg	neg	NA	C11	F7
F7_62060_COI_R	MT708638.1	120870	Ochlerotatus caspius	99.168	601	5	0	1	601	601	1	0.0	1090	C7	NO	K	2023-08-24	neg	neg	NA	C11	F7
F7_62060_COI_R	MT708617.1	120870	Ochlerotatus caspius	99.168	601	5	0	1	601	601	1	0.0	1090	C7	NO	K	2023-08-24	neg	neg	NA	C11	F7
F7_62060_COI_R	MK047313.1	120870	Ochlerotatus caspius	98.843	605	7	0	1	605	618	14	0.0	1086	C7	NO	K	2023-08-24	neg	neg	NA	C11	F7
F7_62060_COI_R	MT993477.1	120870	Ochlerotatus caspius	98.843	605	7	0	1	605	633	29	0.0	1086	C7	NO	K	2023-08-24	neg	neg	NA	C11	F7
F7_62060_COI_R	MT708626.1	120870	Ochlerotatus caspius	99.329	596	4	0	1	596	596	1	0.0	1086	C7	NO	K	2023-08-24	neg	neg	NA	C11	F7
F8_62060_COI_R	MH587221.1	7160	Aedes albopictus	100.000	626	0	0	1	626	2088	1463	0.0	1157	C7	NO	K	2023-08-24	neg	neg	NA	D9	F8
F8_62060_COI_R	MH587220.1	7160	Aedes albopictus	100.000	626	0	0	1	626	2088	1463	0.0	1157	C7	NO	K	2023-08-24	neg	neg	NA	D9	F8
F8_62060_COI_R	MH587219.1	7160	Aedes albopictus	100.000	626	0	0	1	626	2088	1463	0.0	1157	C7	NO	K	2023-08-24	neg	neg	NA	D9	F8
F8_62060_COI_R	MH587207.1	7160	Aedes albopictus	100.000	626	0	0	1	626	2088	1463	0.0	1157	C7	NO	K	2023-08-24	neg	neg	NA	D9	F8
F8_62060_COI_R	MH587206.1	7160	Aedes albopictus	100.000	626	0	0	1	626	2088	1463	0.0	1157	C7	NO	K	2023-08-24	neg	neg	NA	D9	F8
F8_62060_COI_R	MH587204.1	7160	Aedes albopictus	100.000	626	0	0	1	626	2088	1463	0.0	1157	C7	NO	K	2023-08-24	neg	neg	NA	D9	F8
F8_62060_COI_R	MH587201.1	7160	Aedes albopictus	100.000	626	0	0	1	626	2088	1463	0.0	1157	C7	NO	K	2023-08-24	neg	neg	NA	D9	F8
F8_62060_COI_R	MH587200.1	7160	Aedes albopictus	100.000	626	0	0	1	626	2088	1463	0.0	1157	C7	NO	K	2023-08-24	neg	neg	NA	D9	F8
F8_62060_COI_R	MH587199.1	7160	Aedes albopictus	100.000	626	0	0	1	626	2088	1463	0.0	1157	C7	NO	K	2023-08-24	neg	neg	NA	D9	F8
F8_62060_COI_R	MH587198.1	7160	Aedes albopictus	100.000	626	0	0	1	626	2088	1463	0.0	1157	C7	NO	K	2023-08-24	neg	neg	NA	D9	F8
F9_62060_COI_R	MK047306.1	120870	Ochlerotatus caspius	99.698	663	1	1	1	663	662	1	0.0	1212	C7	NO	K	2023-08-18	neg	neg	NA	F12	F9
F9_62060_COI_R	MK047313.1	120870	Ochlerotatus caspius	99.548	664	2	1	1	664	663	1	0.0	1208	C7	NO	K	2023-08-18	neg	neg	NA	F12	F9
F9_62060_COI_R	MT708640.1	120870	Ochlerotatus caspius	99.845	646	1	0	1	646	646	1	0.0	1188	C7	NO	K	2023-08-18	neg	neg	NA	F12	F9
F9_62060_COI_R	MT708637.1	120870	Ochlerotatus caspius	99.845	646	1	0	1	646	646	1	0.0	1188	C7	NO	K	2023-08-18	neg	neg	NA	F12	F9
F9_62060_COI_R	MT708639.1	120870	Ochlerotatus caspius	99.690	646	2	0	1	646	646	1	0.0	1182	C7	NO	K	2023-08-18	neg	neg	NA	F12	F9
F9_62060_COI_R	MT708633.1	120870	Ochlerotatus caspius	99.690	646	2	0	1	646	646	1	0.0	1182	C7	NO	K	2023-08-18	neg	neg	NA	F12	F9
F9_62060_COI_R	MK403301.1	120870	Ochlerotatus caspius	100.000	637	0	0	1	637	637	1	0.0	1177	C7	NO	K	2023-08-18	neg	neg	NA	F12	F9
F9_62060_COI_R	MK403228.1	120870	Ochlerotatus caspius	100.000	637	0	0	1	637	637	1	0.0	1177	C7	NO	K	2023-08-18	neg	neg	NA	F12	F9
F9_62060_COI_R	MZ609765.1	663928	Ochlerotatus dorsalis	100.000	637	0	0	1	637	637	1	0.0	1177	C7	NO	K	2023-08-18	neg	neg	NA	F12	F9
F9_62060_COI_R	MT708619.1	120870	Ochlerotatus caspius	99.536	646	3	0	1	646	646	1	0.0	1177	C7	NO	K	2023-08-18	neg	neg	NA	F12	F9
F10_62060_COI_R	MT993477.1	120870	Ochlerotatus caspius	99.232	651	5	0	4	654	674	24	0.0	1179	C7	NO	K	2023-08-24	neg	34.3	39.6	G9	F10
F10_62060_COI_R	MT708644.1	120870	Ochlerotatus caspius	99.535	645	3	0	1	645	645	1	0.0	1179	C7	NO	K	2023-08-24	neg	34.3	39.6	G9	F10
F10_62060_COI_R	LC090042.1	120870	Ochlerotatus caspius	99.534	644	3	0	1	644	644	1	0.0	1177	C7	NO	K	2023-08-24	neg	34.3	39.6	G9	F10
F10_62060_COI_R	MT708662.1	120870	Ochlerotatus caspius	99.380	645	4	0	1	645	645	1	0.0	1173	C7	NO	K	2023-08-24	neg	34.3	39.6	G9	F10
F10_62060_COI_R	MT708655.1	120870	Ochlerotatus caspius	99.380	645	4	0	1	645	645	1	0.0	1173	C7	NO	K	2023-08-24	neg	34.3	39.6	G9	F10
F10_62060_COI_R	MT708651.1	120870	Ochlerotatus caspius	99.380	645	4	0	1	645	645	1	0.0	1173	C7	NO	K	2023-08-24	neg	34.3	39.6	G9	F10
F10_62060_COI_R	MT708616.1	120870	Ochlerotatus caspius	99.533	642	3	0	4	645	642	1	0.0	1173	C7	NO	K	2023-08-24	neg	34.3	39.6	G9	F10
F10_62060_COI_R	MT708656.1	120870	Ochlerotatus caspius	99.377	642	4	0	4	645	642	1	0.0	1168	C7	NO	K	2023-08-24	neg	34.3	39.6	G9	F10
F10_62060_COI_R	MT708650.1	120870	Ochlerotatus caspius	99.377	642	4	0	4	645	642	1	0.0	1168	C7	NO	K	2023-08-24	neg	34.3	39.6	G9	F10
F10_62060_COI_R	MT708649.1	120870	Ochlerotatus caspius	99.377	642	4	0	4	645	642	1	0.0	1168	C7	NO	K	2023-08-24	neg	34.3	39.6	G9	F10
F12_62060_COI_R	OR965074.1	7175	Culex pipiens	96.639	357	12	0	1	357	498	142	5.77e-174	616	C7	NO	K	2023-08-24	neg	15.2	18.5	D1	F12
F12_62060_COI_R	OR965072.1	7175	Culex pipiens	96.639	357	12	0	1	357	501	145	5.77e-174	616	C7	NO	K	2023-08-24	neg	15.2	18.5	D1	F12
F12_62060_COI_R	OR127147.1	345742	Culex hutchinsoni	96.639	357	12	0	1	357	1974	1618	5.77e-174	616	C7	NO	K	2023-08-24	neg	15.2	18.5	D1	F12
F12_62060_COI_R	OR835743.1	7175	Culex pipiens	96.639	357	12	0	1	357	497	141	5.77e-174	616	C7	NO	K	2023-08-24	neg	15.2	18.5	D1	F12
F12_62060_COI_R	OR835741.1	7175	Culex pipiens	96.639	357	12	0	1	357	496	140	5.77e-174	616	C7	NO	K	2023-08-24	neg	15.2	18.5	D1	F12
F12_62060_COI_R	OR835740.1	7175	Culex pipiens	96.639	357	12	0	1	357	498	142	5.77e-174	616	C7	NO	K	2023-08-24	neg	15.2	18.5	D1	F12
F12_62060_COI_R	OR835739.1	7175	Culex pipiens	96.639	357	12	0	1	357	498	142	5.77e-174	616	C7	NO	K	2023-08-24	neg	15.2	18.5	D1	F12
F12_62060_COI_R	OR835737.1	7175	Culex pipiens	96.639	357	12	0	1	357	499	143	5.77e-174	616	C7	NO	K	2023-08-24	neg	15.2	18.5	D1	F12
F12_62060_COI_R	OR835736.1	7175	Culex pipiens	96.639	357	12	0	1	357	498	142	5.77e-174	616	C7	NO	K	2023-08-24	neg	15.2	18.5	D1	F12
F12_62060_COI_R	OR835734.1	7175	Culex pipiens	96.639	357	12	0	1	357	499	143	5.77e-174	616	C7	NO	K	2023-08-24	neg	15.2	18.5	D1	F12
G1_62060_COI_R	MK714002.1	7175	Culex pipiens	99.847	652	1	0	1	652	663	12	0.0	1199	C5	YES	F	2023-08-03	neg	20.57	26.16	D6	G1
G1_62060_COI_R	OR835719.1	233155	Culex pipiens molestus	99.690	645	2	0	1	645	645	1	0.0	1181	C5	YES	F	2023-08-03	neg	20.57	26.16	D6	G1
G1_62060_COI_R	ON406278.1	7175	Culex pipiens	98.926	652	7	0	1	652	663	12	0.0	1173	C5	YES	F	2023-08-03	neg	20.57	26.16	D6	G1
G1_62060_COI_R	KM258189.1	7175	Culex pipiens	99.843	638	1	0	1	638	638	1	0.0	1173	C5	YES	F	2023-08-03	neg	20.57	26.16	D6	G1
G1_62060_COI_R	KM258181.1	7175	Culex pipiens	99.687	638	2	0	1	638	638	1	0.0	1168	C5	YES	F	2023-08-03	neg	20.57	26.16	D6	G1
G1_62060_COI_R	JN592750.1	7175	Culex pipiens	99.530	638	3	0	1	638	638	1	0.0	1162	C5	YES	F	2023-08-03	neg	20.57	26.16	D6	G1
G1_62060_COI_R	JN592749.1	7175	Culex pipiens	99.530	638	3	0	1	638	638	1	0.0	1162	C5	YES	F	2023-08-03	neg	20.57	26.16	D6	G1
G1_62060_COI_R	MW535824.1	7175	Culex pipiens	99.373	638	4	0	1	638	638	1	0.0	1160	C5	YES	F	2023-08-03	neg	20.57	26.16	D6	G1
G1_62060_COI_R	LC054466.1	233155	Culex pipiens molestus	99.684	633	2	0	1	633	633	1	0.0	1158	C5	YES	F	2023-08-03	neg	20.57	26.16	D6	G1
G1_62060_COI_R	KM258193.1	7175	Culex pipiens	99.373	638	4	0	1	638	638	1	0.0	1157	C5	YES	F	2023-08-03	neg	20.57	26.16	D6	G1
G3_62060_COI_R	MT993484.1	7163	Aedes vexans	100.000	653	0	0	1	653	680	28	0.0	1206	C3	NO	G	2023-08-03	neg	neg	39.92	D4	G3
G3_62060_COI_R	MK402911.1	7163	Aedes vexans	100.000	639	0	0	1	639	639	1	0.0	1181	C3	NO	G	2023-08-03	neg	neg	39.92	D4	G3
G3_62060_COI_R	MK402895.1	7163	Aedes vexans	100.000	639	0	0	1	639	639	1	0.0	1181	C3	NO	G	2023-08-03	neg	neg	39.92	D4	G3
G3_62060_COI_R	MK402709.1	7163	Aedes vexans	100.000	639	0	0	1	639	639	1	0.0	1181	C3	NO	G	2023-08-03	neg	neg	39.92	D4	G3
G3_62060_COI_R	MK403543.1	7163	Aedes vexans	100.000	639	0	0	1	639	639	1	0.0	1181	C3	NO	G	2023-08-03	neg	neg	39.92	D4	G3
G3_62060_COI_R	MK403188.1	7163	Aedes vexans	100.000	639	0	0	1	639	639	1	0.0	1181	C3	NO	G	2023-08-03	neg	neg	39.92	D4	G3
G3_62060_COI_R	MK403115.1	7163	Aedes vexans	100.000	639	0	0	1	639	639	1	0.0	1181	C3	NO	G	2023-08-03	neg	neg	39.92	D4	G3
G3_62060_COI_R	KM258247.1	7163	Aedes vexans	100.000	639	0	0	1	639	639	1	0.0	1181	C3	NO	G	2023-08-03	neg	neg	39.92	D4	G3
G3_62060_COI_R	KP942677.1	7163	Aedes vexans	100.000	638	0	0	1	638	638	1	0.0	1179	C3	NO	G	2023-08-03	neg	neg	39.92	D4	G3
G3_62060_COI_R	MH348259.2	7163	Aedes vexans	99.844	639	1	0	1	639	639	1	0.0	1175	C3	NO	G	2023-08-03	neg	neg	39.92	D4	G3
G4_62060_COI_R	MT993484.1	7163	Aedes vexans	99.393	659	4	0	1	659	677	19	0.0	1199	C5	NO	F	2023-08-03	neg	33.9	neg	D7	G4
G4_62060_COI_R	MK402915.1	7163	Aedes vexans	99.528	636	3	0	1	636	636	1	0.0	1162	C5	NO	F	2023-08-03	neg	33.9	neg	D7	G4
G4_62060_COI_R	MK402764.1	7163	Aedes vexans	99.528	636	3	0	1	636	636	1	0.0	1162	C5	NO	F	2023-08-03	neg	33.9	neg	D7	G4
G4_62060_COI_R	MK403275.1	7163	Aedes vexans	99.528	636	3	0	1	636	636	1	0.0	1162	C5	NO	F	2023-08-03	neg	33.9	neg	D7	G4
G4_62060_COI_R	MK403261.1	7163	Aedes vexans	99.528	636	3	0	1	636	636	1	0.0	1162	C5	NO	F	2023-08-03	neg	33.9	neg	D7	G4
G4_62060_COI_R	MK403064.1	7163	Aedes vexans	99.528	636	3	0	1	636	636	1	0.0	1162	C5	NO	F	2023-08-03	neg	33.9	neg	D7	G4
G4_62060_COI_R	MH643762.1	7163	Aedes vexans	99.528	636	3	0	1	636	636	1	0.0	1162	C5	NO	F	2023-08-03	neg	33.9	neg	D7	G4
G4_62060_COI_R	KY694975.1	7163	Aedes vexans	99.528	636	3	0	1	636	636	1	0.0	1162	C5	NO	F	2023-08-03	neg	33.9	neg	D7	G4
G4_62060_COI_R	KM457605.1	7163	Aedes vexans	99.528	636	3	0	1	636	636	1	0.0	1162	C5	NO	F	2023-08-03	neg	33.9	neg	D7	G4
G4_62060_COI_R	KM258246.1	7163	Aedes vexans	99.528	636	3	0	1	636	636	1	0.0	1162	C5	NO	F	2023-08-03	neg	33.9	neg	D7	G4
G5_62060_COI_R	MK863420.1	1206072	Culiseta longiareolata	100.000	650	0	0	1	650	664	15	0.0	1201	C6	NO	M	2023-08-18	17.2	20.4	neg	B12	G5
G5_62060_COI_R	MK863419.1	1206072	Culiseta longiareolata	100.000	650	0	0	1	650	664	15	0.0	1201	C6	NO	M	2023-08-18	17.2	20.4	neg	B12	G5
G5_62060_COI_R	JQ388785.1	1206072	Culiseta longiareolata	100.000	650	0	0	1	650	664	15	0.0	1201	C6	NO	M	2023-08-18	17.2	20.4	neg	B12	G5
G5_62060_COI_R	MT993479.1	1206072	Culiseta longiareolata	100.000	650	0	0	1	650	680	31	0.0	1201	C6	NO	M	2023-08-18	17.2	20.4	neg	B12	G5
G5_62060_COI_R	MK713984.1	1206072	Culiseta longiareolata	99.846	650	1	0	1	650	665	16	0.0	1195	C6	NO	M	2023-08-18	17.2	20.4	neg	B12	G5
G5_62060_COI_R	OR229819.1	1206072	Culiseta longiareolata	99.846	650	1	0	1	650	660	11	0.0	1195	C6	NO	M	2023-08-18	17.2	20.4	neg	B12	G5
G5_62060_COI_R	MW535795.1	1206072	Culiseta longiareolata	100.000	639	0	0	1	639	639	1	0.0	1181	C6	NO	M	2023-08-18	17.2	20.4	neg	B12	G5
G5_62060_COI_R	MW535788.1	1206072	Culiseta longiareolata	100.000	639	0	0	1	639	639	1	0.0	1181	C6	NO	M	2023-08-18	17.2	20.4	neg	B12	G5
G5_62060_COI_R	MW535787.1	1206072	Culiseta longiareolata	100.000	639	0	0	1	639	639	1	0.0	1181	C6	NO	M	2023-08-18	17.2	20.4	neg	B12	G5
G5_62060_COI_R	MW535782.1	1206072	Culiseta longiareolata	100.000	639	0	0	1	639	639	1	0.0	1181	C6	NO	M	2023-08-18	17.2	20.4	neg	B12	G5
G6_62060_COI_R	MK047306.1	120870	Ochlerotatus caspius	99.692	650	2	0	1	650	665	16	0.0	1190	C7	NO	K	2023-08-24	neg	neg	NA	A8	G6
G6_62060_COI_R	MT708640.1	120870	Ochlerotatus caspius	99.692	649	2	0	1	649	649	1	0.0	1188	C7	NO	K	2023-08-24	neg	neg	NA	A8	G6
G6_62060_COI_R	MT708637.1	120870	Ochlerotatus caspius	99.692	649	2	0	1	649	649	1	0.0	1188	C7	NO	K	2023-08-24	neg	neg	NA	A8	G6
G6_62060_COI_R	MK047313.1	120870	Ochlerotatus caspius	99.538	650	3	0	1	650	666	17	0.0	1184	C7	NO	K	2023-08-24	neg	neg	NA	A8	G6
G6_62060_COI_R	MK403467.1	120870	Ochlerotatus caspius	100.000	640	0	0	1	640	640	1	0.0	1182	C7	NO	K	2023-08-24	neg	neg	NA	A8	G6
G6_62060_COI_R	MK403141.1	120870	Ochlerotatus caspius	100.000	640	0	0	1	640	640	1	0.0	1182	C7	NO	K	2023-08-24	neg	neg	NA	A8	G6
G6_62060_COI_R	MT708639.1	120870	Ochlerotatus caspius	99.538	649	3	0	1	649	649	1	0.0	1182	C7	NO	K	2023-08-24	neg	neg	NA	A8	G6
G6_62060_COI_R	MT708633.1	120870	Ochlerotatus caspius	99.538	649	3	0	1	649	649	1	0.0	1182	C7	NO	K	2023-08-24	neg	neg	NA	A8	G6
G6_62060_COI_R	LC090050.1	120870	Ochlerotatus caspius	99.536	647	3	0	4	650	648	2	0.0	1179	C7	NO	K	2023-08-24	neg	neg	NA	A8	G6
G6_62060_COI_R	MZ609765.1	663928	Ochlerotatus dorsalis	99.844	640	1	0	1	640	640	1	0.0	1177	C7	NO	K	2023-08-24	neg	neg	NA	A8	G6
G7_62060_COI_R	MK863420.1	1206072	Culiseta longiareolata	99.544	658	2	1	1	658	657	1	0.0	1199	C6	NO	M	2023-08-18	neg	neg	NA	C12	G7
G7_62060_COI_R	MK863419.1	1206072	Culiseta longiareolata	99.544	658	2	1	1	658	657	1	0.0	1199	C6	NO	M	2023-08-18	neg	neg	NA	C12	G7
G7_62060_COI_R	JQ388785.1	1206072	Culiseta longiareolata	99.544	658	2	1	1	658	657	1	0.0	1199	C6	NO	M	2023-08-18	neg	neg	NA	C12	G7
G7_62060_COI_R	MK713984.1	1206072	Culiseta longiareolata	99.393	659	3	1	1	659	658	1	0.0	1195	C6	NO	M	2023-08-18	neg	neg	NA	C12	G7
G7_62060_COI_R	MT993479.1	1206072	Culiseta longiareolata	99.543	656	2	1	1	656	673	19	0.0	1195	C6	NO	M	2023-08-18	neg	neg	NA	C12	G7
G7_62060_COI_R	OR229819.1	1206072	Culiseta longiareolata	99.385	650	3	1	1	650	653	5	0.0	1179	C6	NO	M	2023-08-18	neg	neg	NA	C12	G7
G7_62060_COI_R	MK863416.1	1206072	Culiseta longiareolata	99.077	650	5	1	9	658	649	1	0.0	1168	C6	NO	M	2023-08-18	neg	neg	NA	C12	G7
G7_62060_COI_R	MK863418.1	1206072	Culiseta longiareolata	98.483	659	7	3	1	658	657	1	0.0	1160	C6	NO	M	2023-08-18	neg	neg	NA	C12	G7
G7_62060_COI_R	MW535795.1	1206072	Culiseta longiareolata	99.684	632	2	0	1	632	632	1	0.0	1158	C6	NO	M	2023-08-18	neg	neg	NA	C12	G7
G7_62060_COI_R	MW535788.1	1206072	Culiseta longiareolata	99.684	632	2	0	1	632	632	1	0.0	1158	C6	NO	M	2023-08-18	neg	neg	NA	C12	G7
G9_62060_COI_R	MK402900.1	120870	Ochlerotatus caspius	100.000	636	0	0	1	636	636	1	0.0	1175	C7	NO	K	2023-08-24	neg	neg	NA	F7	G9
G9_62060_COI_R	MK402736.1	120870	Ochlerotatus caspius	99.843	636	1	0	1	636	636	1	0.0	1170	C7	NO	K	2023-08-24	neg	neg	NA	F7	G9
G9_62060_COI_R	MH643759.1	120870	Ochlerotatus caspius	99.843	636	1	0	1	636	636	1	0.0	1170	C7	NO	K	2023-08-24	neg	neg	NA	F7	G9
G9_62060_COI_R	MW961304.1	120870	Ochlerotatus caspius	99.843	636	1	0	1	636	636	1	0.0	1170	C7	NO	K	2023-08-24	neg	neg	NA	F7	G9
G9_62060_COI_R	MT993477.1	120870	Ochlerotatus caspius	98.928	653	7	0	1	653	677	25	0.0	1168	C7	NO	K	2023-08-24	neg	neg	NA	F7	G9
G9_62060_COI_R	MT192970.1	120870	Ochlerotatus caspius	99.686	636	2	0	1	636	636	1	0.0	1164	C7	NO	K	2023-08-24	neg	neg	NA	F7	G9
G9_62060_COI_R	MT708650.1	120870	Ochlerotatus caspius	99.070	645	6	0	1	645	645	1	0.0	1158	C7	NO	K	2023-08-24	neg	neg	NA	F7	G9
G9_62060_COI_R	MT708655.1	120870	Ochlerotatus caspius	99.065	642	6	0	4	645	642	1	0.0	1153	C7	NO	K	2023-08-24	neg	neg	NA	F7	G9
G9_62060_COI_R	MT708619.1	120870	Ochlerotatus caspius	98.915	645	7	0	1	645	645	1	0.0	1153	C7	NO	K	2023-08-24	neg	neg	NA	F7	G9
G9_62060_COI_R	MT708616.1	120870	Ochlerotatus caspius	98.915	645	7	0	1	645	645	1	0.0	1153	C7	NO	K	2023-08-24	neg	neg	NA	F7	G9
G10_62060_COI_R	MK047313.1	120870	Ochlerotatus caspius	96.166	626	24	0	1	626	639	14	0.0	1064	C7	NO	K	2023-08-24	neg	neg	NA	H11	G10
G10_62060_COI_R	MK047306.1	120870	Ochlerotatus caspius	96.166	626	24	0	1	626	638	13	0.0	1064	C7	NO	K	2023-08-24	neg	neg	NA	H11	G10
G10_62060_COI_R	MT708649.1	120870	Ochlerotatus caspius	96.302	622	23	0	1	622	622	1	0.0	1064	C7	NO	K	2023-08-24	neg	neg	NA	H11	G10
G10_62060_COI_R	MT708646.1	120870	Ochlerotatus caspius	96.302	622	23	0	1	622	622	1	0.0	1064	C7	NO	K	2023-08-24	neg	neg	NA	H11	G10
G10_62060_COI_R	MT708638.1	120870	Ochlerotatus caspius	96.302	622	23	0	1	622	622	1	0.0	1064	C7	NO	K	2023-08-24	neg	neg	NA	H11	G10
G10_62060_COI_R	MT708619.1	120870	Ochlerotatus caspius	96.302	622	23	0	1	622	622	1	0.0	1064	C7	NO	K	2023-08-24	neg	neg	NA	H11	G10
G10_62060_COI_R	MT708640.1	120870	Ochlerotatus caspius	96.302	622	23	0	1	622	622	1	0.0	1062	C7	NO	K	2023-08-24	neg	neg	NA	H11	G10
G10_62060_COI_R	MT993477.1	120870	Ochlerotatus caspius	96.000	625	25	0	2	626	653	29	0.0	1059	C7	NO	K	2023-08-24	neg	neg	NA	H11	G10
G10_62060_COI_R	MT708657.1	120870	Ochlerotatus caspius	96.141	622	24	0	1	622	622	1	0.0	1059	C7	NO	K	2023-08-24	neg	neg	NA	H11	G10
G10_62060_COI_R	MT708654.1	120870	Ochlerotatus caspius	96.141	622	24	0	1	622	622	1	0.0	1059	C7	NO	K	2023-08-24	neg	neg	NA	H11	G10
G11_62060_COI_R	MK863420.1	1206072	Culiseta longiareolata	99.850	665	0	1	2	666	664	1	0.0	1221	C6	NO	M	2023-08-18	neg	neg	NA	E1	G11
G11_62060_COI_R	MK863419.1	1206072	Culiseta longiareolata	99.850	665	0	1	2	666	664	1	0.0	1221	C6	NO	M	2023-08-18	neg	neg	NA	E1	G11
G11_62060_COI_R	JQ388785.1	1206072	Culiseta longiareolata	99.850	665	0	1	2	666	664	1	0.0	1221	C6	NO	M	2023-08-18	neg	neg	NA	E1	G11
G11_62060_COI_R	MK713984.1	1206072	Culiseta longiareolata	99.700	666	1	1	2	667	665	1	0.0	1218	C6	NO	M	2023-08-18	neg	neg	NA	E1	G11
G11_62060_COI_R	MT993479.1	1206072	Culiseta longiareolata	99.849	663	0	1	2	664	680	19	0.0	1218	C6	NO	M	2023-08-18	neg	neg	NA	E1	G11
G11_62060_COI_R	OR229819.1	1206072	Culiseta longiareolata	99.546	661	2	1	2	662	660	1	0.0	1203	C6	NO	M	2023-08-18	neg	neg	NA	E1	G11
G11_62060_COI_R	MW535795.1	1206072	Culiseta longiareolata	100.000	639	0	0	2	640	639	1	0.0	1181	C6	NO	M	2023-08-18	neg	neg	NA	E1	G11
G11_62060_COI_R	MW535788.1	1206072	Culiseta longiareolata	100.000	639	0	0	2	640	639	1	0.0	1181	C6	NO	M	2023-08-18	neg	neg	NA	E1	G11
G11_62060_COI_R	MW535787.1	1206072	Culiseta longiareolata	100.000	639	0	0	2	640	639	1	0.0	1181	C6	NO	M	2023-08-18	neg	neg	NA	E1	G11
G11_62060_COI_R	MW535782.1	1206072	Culiseta longiareolata	100.000	639	0	0	2	640	639	1	0.0	1181	C6	NO	M	2023-08-18	neg	neg	NA	E1	G11
G12_62060_COI_R	OQ144322.1	120870	Ochlerotatus caspius	97.468	474	12	0	1	474	610	137	0.0	832	C7	NO	K	2023-08-24	neg	neg	NA	E1	G12
G12_62060_COI_R	LC476727.1	120870	Ochlerotatus caspius	97.468	474	12	0	1	474	592	119	0.0	832	C7	NO	K	2023-08-24	neg	neg	NA	E1	G12
G12_62060_COI_R	LC476726.1	120870	Ochlerotatus caspius	97.468	474	12	0	1	474	574	101	0.0	832	C7	NO	K	2023-08-24	neg	neg	NA	E1	G12
G12_62060_COI_R	LC476725.1	120870	Ochlerotatus caspius	97.468	474	12	0	1	474	551	78	0.0	832	C7	NO	K	2023-08-24	neg	neg	NA	E1	G12
G12_62060_COI_R	LC476715.1	120870	Ochlerotatus caspius	97.468	474	12	0	1	474	551	78	0.0	832	C7	NO	K	2023-08-24	neg	neg	NA	E1	G12
G12_62060_COI_R	MW961305.1	120870	Ochlerotatus caspius	97.468	474	12	0	1	474	610	137	0.0	832	C7	NO	K	2023-08-24	neg	neg	NA	E1	G12
G12_62060_COI_R	MT731126.1	120870	Ochlerotatus caspius	97.468	474	12	0	1	474	541	68	0.0	832	C7	NO	K	2023-08-24	neg	neg	NA	E1	G12
G12_62060_COI_R	MT708657.1	120870	Ochlerotatus caspius	97.468	474	12	0	1	474	619	146	0.0	832	C7	NO	K	2023-08-24	neg	neg	NA	E1	G12
G12_62060_COI_R	MT708646.1	120870	Ochlerotatus caspius	97.468	474	12	0	1	474	619	146	0.0	832	C7	NO	K	2023-08-24	neg	neg	NA	E1	G12
G12_62060_COI_R	MT708638.1	120870	Ochlerotatus caspius	97.468	474	12	0	1	474	619	146	0.0	832	C7	NO	K	2023-08-24	neg	neg	NA	E1	G12
H1_62060_COI_R	MT993484.1	7163	Aedes vexans	99.237	655	5	0	1	655	673	19	0.0	1188	C5	YES	F	2023-08-03	neg	33.9	neg	D7	H1
H1_62060_COI_R	MK402915.1	7163	Aedes vexans	99.367	632	4	0	1	632	632	1	0.0	1151	C5	YES	F	2023-08-03	neg	33.9	neg	D7	H1
H1_62060_COI_R	MK402764.1	7163	Aedes vexans	99.367	632	4	0	1	632	632	1	0.0	1151	C5	YES	F	2023-08-03	neg	33.9	neg	D7	H1
H1_62060_COI_R	MK403275.1	7163	Aedes vexans	99.367	632	4	0	1	632	632	1	0.0	1151	C5	YES	F	2023-08-03	neg	33.9	neg	D7	H1
H1_62060_COI_R	MK403261.1	7163	Aedes vexans	99.367	632	4	0	1	632	632	1	0.0	1151	C5	YES	F	2023-08-03	neg	33.9	neg	D7	H1
H1_62060_COI_R	MK403064.1	7163	Aedes vexans	99.367	632	4	0	1	632	632	1	0.0	1151	C5	YES	F	2023-08-03	neg	33.9	neg	D7	H1
H1_62060_COI_R	MH643762.1	7163	Aedes vexans	99.367	632	4	0	1	632	632	1	0.0	1151	C5	YES	F	2023-08-03	neg	33.9	neg	D7	H1
H1_62060_COI_R	KY694975.1	7163	Aedes vexans	99.367	632	4	0	1	632	632	1	0.0	1151	C5	YES	F	2023-08-03	neg	33.9	neg	D7	H1
H1_62060_COI_R	KM457605.1	7163	Aedes vexans	99.367	632	4	0	1	632	632	1	0.0	1151	C5	YES	F	2023-08-03	neg	33.9	neg	D7	H1
H1_62060_COI_R	KM258246.1	7163	Aedes vexans	99.367	632	4	0	1	632	632	1	0.0	1151	C5	YES	F	2023-08-03	neg	33.9	neg	D7	H1
H2_62060_COI_R	MK714002.1	7175	Culex pipiens	98.592	639	7	2	1	639	639	3	0.0	1140	C2	YES	E	2023-07-25	neg	16.7	20.8	H10	H2
H2_62060_COI_R	ON406278.1	7175	Culex pipiens	97.809	639	12	2	1	639	639	3	0.0	1118	C2	YES	E	2023-07-25	neg	16.7	20.8	H10	H2
H2_62060_COI_R	OR835719.1	233155	Culex pipiens molestus	98.555	623	7	2	1	623	621	1	0.0	1110	C2	YES	E	2023-07-25	neg	16.7	20.8	H10	H2
H2_62060_COI_R	MH463073.1	7175	Culex pipiens	97.340	639	15	2	1	639	639	3	0.0	1098	C2	YES	E	2023-07-25	neg	16.7	20.8	H10	H2
H2_62060_COI_R	KM258181.1	7175	Culex pipiens	98.539	616	7	2	1	616	614	1	0.0	1098	C2	YES	E	2023-07-25	neg	16.7	20.8	H10	H2
H2_62060_COI_R	JN592750.1	7175	Culex pipiens	98.539	616	7	2	1	616	614	1	0.0	1098	C2	YES	E	2023-07-25	neg	16.7	20.8	H10	H2
H2_62060_COI_R	KM258189.1	7175	Culex pipiens	98.539	616	7	2	1	616	614	1	0.0	1098	C2	YES	E	2023-07-25	neg	16.7	20.8	H10	H2
H2_62060_COI_R	MW535824.1	7175	Culex pipiens	98.539	616	7	2	1	616	614	1	0.0	1094	C2	YES	E	2023-07-25	neg	16.7	20.8	H10	H2
H2_62060_COI_R	MK714005.1	7175	Culex pipiens	97.183	639	16	2	1	639	640	4	0.0	1092	C2	YES	E	2023-07-25	neg	16.7	20.8	H10	H2
H2_62060_COI_R	JN592749.1	7175	Culex pipiens	98.377	616	8	2	1	616	614	1	0.0	1092	C2	YES	E	2023-07-25	neg	16.7	20.8	H10	H2
H4_62060_COI_R	MK047306.1	120870	Ochlerotatus caspius	99.840	626	1	0	1	626	637	12	0.0	1151	C5	NO	F	2023-08-03	neg	neg	neg	E7	H4
H4_62060_COI_R	MK047313.1	120870	Ochlerotatus caspius	99.681	626	2	0	1	626	638	13	0.0	1146	C5	NO	F	2023-08-03	neg	neg	neg	E7	H4
H4_62060_COI_R	MT708640.1	120870	Ochlerotatus caspius	99.839	621	1	0	1	621	621	1	0.0	1142	C5	NO	F	2023-08-03	neg	neg	neg	E7	H4
H4_62060_COI_R	MT708637.1	120870	Ochlerotatus caspius	99.839	621	1	0	1	621	621	1	0.0	1142	C5	NO	F	2023-08-03	neg	neg	neg	E7	H4
H4_62060_COI_R	MT708639.1	120870	Ochlerotatus caspius	99.678	621	2	0	1	621	621	1	0.0	1136	C5	NO	F	2023-08-03	neg	neg	neg	E7	H4
H4_62060_COI_R	MT708633.1	120870	Ochlerotatus caspius	99.678	621	2	0	1	621	621	1	0.0	1136	C5	NO	F	2023-08-03	neg	neg	neg	E7	H4
H4_62060_COI_R	LC090050.1	120870	Ochlerotatus caspius	99.518	623	3	0	1	623	623	1	0.0	1134	C5	NO	F	2023-08-03	neg	neg	neg	E7	H4
H4_62060_COI_R	MK403467.1	120870	Ochlerotatus caspius	100.000	612	0	0	1	612	612	1	0.0	1131	C5	NO	F	2023-08-03	neg	neg	neg	E7	H4
H4_62060_COI_R	MZ609765.1	663928	Ochlerotatus dorsalis	100.000	612	0	0	1	612	612	1	0.0	1131	C5	NO	F	2023-08-03	neg	neg	neg	E7	H4
H4_62060_COI_R	MT708619.1	120870	Ochlerotatus caspius	99.517	621	3	0	1	621	621	1	0.0	1131	C5	NO	F	2023-08-03	neg	neg	neg	E7	H4
H6_62060_COI_R	MK047313.1	120870	Ochlerotatus caspius	99.398	664	3	1	1	664	663	1	0.0	1205	C7	NO	K	2023-08-24	neg	neg	NA	A9	H6
H6_62060_COI_R	MK047306.1	120870	Ochlerotatus caspius	99.246	663	4	1	1	663	662	1	0.0	1197	C7	NO	K	2023-08-24	neg	neg	NA	A9	H6
H6_62060_COI_R	MT708640.1	120870	Ochlerotatus caspius	99.690	646	2	0	1	646	646	1	0.0	1184	C7	NO	K	2023-08-24	neg	neg	NA	A9	H6
H6_62060_COI_R	MT708637.1	120870	Ochlerotatus caspius	99.381	646	4	0	1	646	646	1	0.0	1173	C7	NO	K	2023-08-24	neg	neg	NA	A9	H6
H6_62060_COI_R	MT708619.1	120870	Ochlerotatus caspius	99.381	646	4	0	1	646	646	1	0.0	1173	C7	NO	K	2023-08-24	neg	neg	NA	A9	H6
H6_62060_COI_R	MT708654.1	120870	Ochlerotatus caspius	99.226	646	5	0	1	646	646	1	0.0	1168	C7	NO	K	2023-08-24	neg	neg	NA	A9	H6
H6_62060_COI_R	MT708646.1	120870	Ochlerotatus caspius	99.226	646	5	0	1	646	646	1	0.0	1168	C7	NO	K	2023-08-24	neg	neg	NA	A9	H6
H6_62060_COI_R	MT708639.1	120870	Ochlerotatus caspius	99.226	646	5	0	1	646	646	1	0.0	1168	C7	NO	K	2023-08-24	neg	neg	NA	A9	H6
H6_62060_COI_R	MT708633.1	120870	Ochlerotatus caspius	99.226	646	5	0	1	646	646	1	0.0	1168	C7	NO	K	2023-08-24	neg	neg	NA	A9	H6
H6_62060_COI_R	MT708617.1	120870	Ochlerotatus caspius	99.226	646	5	0	1	646	646	1	0.0	1168	C7	NO	K	2023-08-24	neg	neg	NA	A9	H6
H7_62060_COI_R	MK402900.1	120870	Ochlerotatus caspius	100.000	640	0	0	1	640	640	1	0.0	1182	C7	NO	K	2023-08-24	neg	neg	NA	C8	H7
H7_62060_COI_R	MK402736.1	120870	Ochlerotatus caspius	99.844	640	1	0	1	640	640	1	0.0	1177	C7	NO	K	2023-08-24	neg	neg	NA	C8	H7
H7_62060_COI_R	MH643759.1	120870	Ochlerotatus caspius	99.844	640	1	0	1	640	640	1	0.0	1177	C7	NO	K	2023-08-24	neg	neg	NA	C8	H7
H7_62060_COI_R	MW961304.1	120870	Ochlerotatus caspius	99.844	640	1	0	1	640	640	1	0.0	1177	C7	NO	K	2023-08-24	neg	neg	NA	C8	H7
H7_62060_COI_R	MT192970.1	120870	Ochlerotatus caspius	99.688	640	2	0	1	640	640	1	0.0	1171	C7	NO	K	2023-08-24	neg	neg	NA	C8	H7
H7_62060_COI_R	MT993477.1	120870	Ochlerotatus caspius	98.928	653	7	0	1	653	681	29	0.0	1168	C7	NO	K	2023-08-24	neg	neg	NA	C8	H7
H7_62060_COI_R	MT708650.1	120870	Ochlerotatus caspius	99.076	649	6	0	1	649	649	1	0.0	1166	C7	NO	K	2023-08-24	neg	neg	NA	C8	H7
H7_62060_COI_R	MT708655.1	120870	Ochlerotatus caspius	98.921	649	7	0	1	649	649	1	0.0	1160	C7	NO	K	2023-08-24	neg	neg	NA	C8	H7
H7_62060_COI_R	MT708619.1	120870	Ochlerotatus caspius	98.921	649	7	0	1	649	649	1	0.0	1160	C7	NO	K	2023-08-24	neg	neg	NA	C8	H7
H7_62060_COI_R	MT708616.1	120870	Ochlerotatus caspius	98.921	649	7	0	1	649	649	1	0.0	1160	C7	NO	K	2023-08-24	neg	neg	NA	C8	H7
H8_62060_COI_R	MK863420.1	1206072	Culiseta longiareolata	99.363	628	2	2	1	628	638	13	0.0	1136	C7	NO	K	2023-08-24	neg	neg	NA	E11	H8
H8_62060_COI_R	MK863419.1	1206072	Culiseta longiareolata	99.363	628	2	2	1	628	638	13	0.0	1136	C7	NO	K	2023-08-24	neg	neg	NA	E11	H8
H8_62060_COI_R	JQ388785.1	1206072	Culiseta longiareolata	99.363	628	2	2	1	628	638	13	0.0	1136	C7	NO	K	2023-08-24	neg	neg	NA	E11	H8
H8_62060_COI_R	MT993479.1	1206072	Culiseta longiareolata	99.363	628	2	2	1	628	654	29	0.0	1136	C7	NO	K	2023-08-24	neg	neg	NA	E11	H8
H8_62060_COI_R	OR229819.1	1206072	Culiseta longiareolata	99.205	629	3	2	1	628	634	7	0.0	1133	C7	NO	K	2023-08-24	neg	neg	NA	E11	H8
H8_62060_COI_R	MK713984.1	1206072	Culiseta longiareolata	99.204	628	3	2	1	628	639	14	0.0	1131	C7	NO	K	2023-08-24	neg	neg	NA	E11	H8
H8_62060_COI_R	MK402747.1	1206072	Culiseta longiareolata	99.837	614	0	1	1	614	613	1	0.0	1127	C7	NO	K	2023-08-24	neg	neg	NA	E11	H8
H8_62060_COI_R	MK863416.1	1206072	Culiseta longiareolata	98.885	628	5	2	1	628	638	13	0.0	1120	C7	NO	K	2023-08-24	neg	neg	NA	E11	H8
H8_62060_COI_R	MW535795.1	1206072	Culiseta longiareolata	99.511	614	2	1	1	614	613	1	0.0	1116	C7	NO	K	2023-08-24	neg	neg	NA	E11	H8
H8_62060_COI_R	MW535788.1	1206072	Culiseta longiareolata	99.511	614	2	1	1	614	613	1	0.0	1116	C7	NO	K	2023-08-24	neg	neg	NA	E11	H8
H9_62060_COI_R	MK047306.1	120870	Ochlerotatus caspius	99.692	649	2	0	4	652	661	13	0.0	1188	C7	NO	K	2023-08-24	neg	neg	NA	F8	H9
H9_62060_COI_R	MT708640.1	120870	Ochlerotatus caspius	99.845	645	1	0	4	648	645	1	0.0	1186	C7	NO	K	2023-08-24	neg	neg	NA	F8	H9
H9_62060_COI_R	MT708637.1	120870	Ochlerotatus caspius	99.845	645	1	0	4	648	645	1	0.0	1186	C7	NO	K	2023-08-24	neg	neg	NA	F8	H9
H9_62060_COI_R	MK047313.1	120870	Ochlerotatus caspius	99.538	649	3	0	4	652	662	14	0.0	1182	C7	NO	K	2023-08-24	neg	neg	NA	F8	H9
H9_62060_COI_R	MT708639.1	120870	Ochlerotatus caspius	99.690	645	2	0	4	648	645	1	0.0	1181	C7	NO	K	2023-08-24	neg	neg	NA	F8	H9
H9_62060_COI_R	MT708633.1	120870	Ochlerotatus caspius	99.690	645	2	0	4	648	645	1	0.0	1181	C7	NO	K	2023-08-24	neg	neg	NA	F8	H9
H9_62060_COI_R	MK403301.1	120870	Ochlerotatus caspius	100.000	636	0	0	4	639	636	1	0.0	1175	C7	NO	K	2023-08-24	neg	neg	NA	F8	H9
H9_62060_COI_R	MK403228.1	120870	Ochlerotatus caspius	100.000	636	0	0	4	639	636	1	0.0	1175	C7	NO	K	2023-08-24	neg	neg	NA	F8	H9
H9_62060_COI_R	MZ609765.1	663928	Ochlerotatus dorsalis	100.000	636	0	0	4	639	636	1	0.0	1175	C7	NO	K	2023-08-24	neg	neg	NA	F8	H9
H9_62060_COI_R	MT708619.1	120870	Ochlerotatus caspius	99.535	645	3	0	4	648	645	1	0.0	1175	C7	NO	K	2023-08-24	neg	neg	NA	F8	H9
H10_62060_COI_R	OR922566.1	120870	Ochlerotatus caspius	100.000	270	0	0	1	270	350	81	4.47e-139	499	C7	NO	K	2023-08-24	neg	neg	NA	H7	H10
H10_62060_COI_R	OQ144322.1	120870	Ochlerotatus caspius	100.000	270	0	0	1	270	609	340	4.47e-139	499	C7	NO	K	2023-08-24	neg	neg	NA	H7	H10
H10_62060_COI_R	LC476727.1	120870	Ochlerotatus caspius	100.000	270	0	0	1	270	591	322	4.47e-139	499	C7	NO	K	2023-08-24	neg	neg	NA	H7	H10
H10_62060_COI_R	LC476726.1	120870	Ochlerotatus caspius	100.000	270	0	0	1	270	573	304	4.47e-139	499	C7	NO	K	2023-08-24	neg	neg	NA	H7	H10
H10_62060_COI_R	LC476725.1	120870	Ochlerotatus caspius	100.000	270	0	0	1	270	550	281	4.47e-139	499	C7	NO	K	2023-08-24	neg	neg	NA	H7	H10
H10_62060_COI_R	LC476715.1	120870	Ochlerotatus caspius	100.000	270	0	0	1	270	550	281	4.47e-139	499	C7	NO	K	2023-08-24	neg	neg	NA	H7	H10
H10_62060_COI_R	MW961305.1	120870	Ochlerotatus caspius	100.000	270	0	0	1	270	609	340	4.47e-139	499	C7	NO	K	2023-08-24	neg	neg	NA	H7	H10
H10_62060_COI_R	MT731132.1	120870	Ochlerotatus caspius	100.000	270	0	0	1	270	540	271	4.47e-139	499	C7	NO	K	2023-08-24	neg	neg	NA	H7	H10
H10_62060_COI_R	MT731126.1	120870	Ochlerotatus caspius	100.000	270	0	0	1	270	540	271	4.47e-139	499	C7	NO	K	2023-08-24	neg	neg	NA	H7	H10
H10_62060_COI_R	MW961306.1	120870	Ochlerotatus caspius	99.630	270	1	0	1	270	609	340	5.78e-138	496	C7	NO	K	2023-08-24	neg	neg	NA	H7	H10
H12_62060_COI_R	MK714002.1	7175	Culex pipiens	97.627	295	7	0	1	295	345	51	1.36e-144	518	C7	NO	K	2023-08-24	neg	neg	NA	F1	H12
H12_62060_COI_R	LC054466.1	233155	Culex pipiens molestus	97.627	295	7	0	1	295	315	21	1.36e-144	518	C7	NO	K	2023-08-24	neg	neg	NA	F1	H12
H12_62060_COI_R	OR835719.1	233155	Culex pipiens molestus	97.627	295	7	0	1	295	327	33	1.36e-144	518	C7	NO	K	2023-08-24	neg	neg	NA	F1	H12
H12_62060_COI_R	LC670065.1	7175	Culex pipiens	97.627	295	7	0	1	295	297	3	1.36e-144	518	C7	NO	K	2023-08-24	neg	neg	NA	F1	H12
H12_62060_COI_R	MW535824.1	7175	Culex pipiens	97.627	295	7	0	1	295	320	26	1.36e-144	518	C7	NO	K	2023-08-24	neg	neg	NA	F1	H12
H12_62060_COI_R	KM258181.1	7175	Culex pipiens	97.627	295	7	0	1	295	320	26	1.36e-144	518	C7	NO	K	2023-08-24	neg	neg	NA	F1	H12
H12_62060_COI_R	KM258189.1	7175	Culex pipiens	97.627	295	7	0	1	295	320	26	1.36e-144	518	C7	NO	K	2023-08-24	neg	neg	NA	F1	H12
H12_62060_COI_R	ON406278.1	7175	Culex pipiens	97.611	293	7	0	1	293	345	53	1.76e-143	514	C7	NO	K	2023-08-24	neg	neg	NA	F1	H12
H12_62060_COI_R	LC670063.1	7175	Culex pipiens	97.288	295	8	0	1	295	297	3	6.34e-143	512	C7	NO	K	2023-08-24	neg	neg	NA	F1	H12
H12_62060_COI_R	OP204500.1	7175	Culex pipiens	96.949	295	9	0	1	295	320	26	2.28e-142	510	C7	NO	K	2023-08-24	neg	neg	NA	F1	H12
